# Supplementary material for: Diiodidobis{4-[2-(2-methyl­phen­yl)ethen­yl]pyridine-κN}cadmium
Source: Acta Crystallogr Sect E Struct Rep Online. 2011 Sep 30;67(Pt 10):m1407. doi: 10.1107/S1600536811037573 (PMC3201305; doi:10.1107/S1600536811037573)
Supplement: Supplementary file 2 [file e-67-m1407-Isup2.hkl]

# 
# h,k,l, Fc-squared, Fo-squared, sigma(Fo-squared) and status flag 
# 
data_I
_shelx_title ' t in C2/c' 
_shelx_refln_list_code          4 
_shelx_F_calc_maximum      394.22 
_exptl_crystal_F_000      1448.00 
_reflns_d_resolution_high  0.7697 
 
loop_ 
 _symmetry_equiv_pos_as_xyz 
 'x, y, z' 
 '-x, y, -z+1/2' 
 'x+1/2, y+1/2, z' 
 '-x+1/2, y+1/2, -z+1/2' 
 '-x, -y, -z' 
 'x, -y, z-1/2' 
 '-x+1/2, -y+1/2, -z' 
 'x+1/2, -y+1/2, z-1/2' 
 
_cell_length_a    26.7392 
_cell_length_b     7.3613 
_cell_length_c    16.0717 
_cell_angle_alpha  90.000 
_cell_angle_beta  120.674 
_cell_angle_gamma  90.000 
 
_shelx_F_squared_multiplier     1.000 
 
loop_ 
 _refln_index_h 
 _refln_index_k 
 _refln_index_l 
 _refln_F_squared_calc 
 _refln_F_squared_meas 
 _refln_F_squared_sigma 
 _refln_observed_status 
   4   0   0    19947.23    17216.28    832.78 o 
   6   0   0      366.81      443.65    203.55 o 
   8   0   0    19277.50    19241.46    512.15 o 
  10   0   0    58253.02    69068.98   1312.36 o 
  12   0   0      567.33      757.27    217.50 o 
  14   0   0     8323.46     9096.06    513.27 o 
  16   0   0    40277.34    48939.92   1612.27 o 
  18   0   0    40235.88    49696.76   1538.88 o 
  20   0   0    25108.16    28987.95   1610.46 o 
  22   0   0     6478.13     7605.50    644.44 o 
  24   0   0      163.69      175.52    403.41 o 
  26   0   0       46.98      103.65    359.58 o 
  28   0   0      249.17      382.81    342.49 o 
   3   1   0    12629.70    12323.40    192.82 o 
   5   1   0       22.79      206.59     99.76 o 
   7   1   0    21004.58    19630.63    500.89 o 
   9   1   0    41391.29    40878.02   1890.33 o 
  11   1   0    32309.17    29448.42   1936.77 o 
  13   1   0     1133.00      921.21    196.42 o 
  15   1   0      330.98      381.18    177.59 o 
  17   1   0     4259.07     4294.13    292.88 o 
  19   1   0     5169.91     5269.15    292.50 o 
  21   1   0     1182.44     1302.12    208.39 o 
  23   1   0      131.22       88.54     78.60 o 
  25   1   0      797.24      825.22    256.41 o 
  27   1   0     1581.61     2097.88    448.63 o 
  29   1   0      573.13      695.09    288.76 o 
   0   2   0     2667.27     2657.10    368.36 o 
   2   2   0    15306.73    14322.82    673.96 o 
   4   2   0    17584.70    17080.93    260.14 o 
   6   2   0    22597.60    21935.19    513.43 o 
   8   2   0    27960.93    28936.14    474.39 o 
  10   2   0    22206.64    22046.03    348.90 o 
  12   2   0    14774.77    13858.90    448.15 o 
  14   2   0     7863.01     7777.92    325.28 o 
  16   2   0     3030.02     2715.86    195.09 o 
  18   2   0      311.61      353.98    118.48 o 
  20   2   0      835.30      647.85    128.19 o 
  22   2   0     3151.37     2603.55    340.51 o 
  24   2   0     1772.32     2225.91    634.15 o 
  26   2   0     1082.30     1169.77    369.44 o 
  28   2   0     1179.41     1274.78    364.12 o 
   1   3   0    10871.83    10583.80    225.26 o 
   3   3   0     2661.44     2662.55    133.14 o 
   5   3   0    13144.08    14018.20    294.90 o 
   7   3   0    26806.24    28061.02    395.44 o 
   9   3   0    22799.39    22312.03    295.91 o 
  11   3   0    17503.70    17222.69    386.55 o 
  13   3   0     9138.85     8976.64    290.56 o 
  15   3   0     2154.07     2029.98    186.72 o 
  17   3   0     2459.78     2129.92    172.96 o 
  19   3   0      322.63      251.07     92.21 o 
  21   3   0       16.71       51.97     82.59 o 
  23   3   0      138.70       87.55    202.11 o 
  25   3   0     1211.25     1134.60    471.71 o 
  27   3   0      788.38      849.84    321.90 o 
   0   4   0    10675.87     9737.64    352.83 o 
   2   4   0     8440.57     8529.63    254.54 o 
   4   4   0     2762.28     2597.74    176.13 o 
   6   4   0    20380.71    19524.61    393.45 o 
   8   4   0    46836.44    48430.93   1015.82 o 
  10   4   0    62696.84    67492.34    835.44 o 
  12   4   0    25701.48    27185.35    964.17 o 
  14   4   0     2626.93     2522.86    253.45 o 
  16   4   0      998.40      864.31    199.98 o 
  18   4   0     1521.05     1521.95    257.95 o 
  20   4   0     3188.10     3565.79    512.93 o 
  22   4   0       23.34       68.49    198.12 o 
  24   4   0     1064.70     1032.95    424.28 o 
  26   4   0     1969.99     1957.25    549.85 o 
   1   5   0    45552.27    47554.48    743.43 o 
   3   5   0    18133.87    17785.17    450.63 o 
   5   5   0     1868.08     1738.52    208.02 o 
   7   5   0     3381.67     3417.33    194.66 o 
   9   5   0     6441.44     6025.18    299.64 o 
  11   5   0     3449.05     3480.78    162.45 o 
  13   5   0      185.99      147.26    115.36 o 
  15   5   0     5043.19     5157.48    387.93 o 
  17   5   0    10725.17    12350.16    872.69 o 
  19   5   0     7764.08     9053.07   1006.64 o 
  21   5   0     3355.46     3500.67    540.04 o 
  23   5   0       36.92      104.23    222.36 o 
  25   5   0      124.60       91.49    201.34 o 
   0   6   0    13592.33    13927.87    560.11 o 
   2   6   0     4107.86     3955.60    233.60 o 
   4   6   0     4748.96     4692.22    237.63 o 
   6   6   0      779.59      697.81    161.54 o 
   8   6   0        3.23       42.23    108.13 o 
  10   6   0       38.23       84.53    105.57 o 
  12   6   0      817.14      819.88    364.78 o 
  14   6   0      665.17      798.39    309.13 o 
  16   6   0     1650.97     1903.99    412.21 o 
  18   6   0     1522.06     1562.39    421.85 o 
  20   6   0     1066.68     1187.17    470.63 o 
  22   6   0      888.24      911.18    311.40 o 
   1   7   0     2349.23     2285.69    280.39 o 
   3   7   0     4594.88     4555.38    342.63 o 
   5   7   0     4070.26     4068.82    306.64 o 
   7   7   0      636.91      611.03    148.35 o 
   9   7   0      433.64      371.83    133.67 o 
  11   7   0      496.76      373.68    103.45 o 
  13   7   0      430.84      452.93    236.37 o 
  15   7   0      676.68      669.65    257.23 o 
  17   7   0     1646.86     1604.49    561.82 o 
  19   7   0      846.16      886.59    421.66 o 
   0   8   0     7958.61     8178.60    869.58 o 
   2   8   0     7314.27     7402.36    583.18 o 
   4   8   0      577.78      579.17    184.50 o 
   6   8   0      154.25      224.52    166.93 o 
   8   8   0     2699.52     1884.36    340.44 o 
  10   8   0      845.66      999.22    297.66 o 
  12   8   0      151.55      190.71    162.58 o 
  14   8   0      114.39      217.73    201.92 o 
  16   8   0      867.36     1022.40    348.77 o 
   1   9   0      109.13      168.28    161.24 o 
   3   9   0       56.13       64.68    100.06 o 
   5   9   0     1430.30     1372.64    319.62 o 
   7   9   0     2906.71     3133.51    368.39 o 
   9   9   0     4204.32     4525.64    444.72 o 
 -29   1   1       48.26      102.25    204.10 o 
 -27   1   1       88.47       97.88    218.55 o 
 -25   1   1       94.02       89.92     94.23 o 
 -23   1   1     1508.16     1412.41    233.23 o 
 -21   1   1     5013.44     5457.87    359.05 o 
 -19   1   1    16958.47    18647.85   1194.66 o 
 -17   1   1    30248.87    31111.17   2052.27 o 
 -15   1   1    35341.59    31143.75   1814.43 o 
 -13   1   1    27395.18    26029.59   1270.13 o 
 -11   1   1     2181.00     1966.87    215.58 o 
  -9   1   1     1080.32     1093.22    123.63 o 
  -7   1   1     9149.07     8606.91    195.03 o 
  -5   1   1     2617.40     2922.99    231.52 o 
  -3   1   1    19668.66    20092.82    343.25 o 
   5   1   1    68119.28    70067.11   1300.87 o 
   7   1   1     9686.08     8935.68    299.63 o 
   9   1   1      239.11      315.86     96.55 o 
  11   1   1      890.13      644.77    170.89 o 
  13   1   1     2044.09     1917.90    170.03 o 
  15   1   1     4422.60     4270.51    344.60 o 
  17   1   1    14290.61    14252.79   1121.10 o 
  19   1   1    14325.94    16067.60   1211.28 o 
  21   1   1     7867.82     8175.35    730.59 o 
  23   1   1     2586.58     2742.55    417.09 o 
  25   1   1      966.58     1226.13    380.81 o 
  27   1   1       82.04      151.89    268.19 o 
 -30   2   1      169.14      177.74    231.05 o 
 -28   2   1     1122.05     1334.92    343.37 o 
 -26   2   1     4010.05     4949.66    634.56 o 
 -24   2   1     3888.24     3420.43    464.65 o 
 -22   2   1       19.63       72.81     89.09 o 
 -20   2   1     1769.59     1412.41    176.02 o 
 -18   2   1    11569.96     9749.08    398.05 o 
 -16   2   1     9724.47     9703.84    396.16 o 
 -14   2   1     3305.78     2945.99    170.12 o 
 -12   2   1     5946.56     5800.74    204.41 o 
 -10   2   1    37805.64    38926.23    834.35 o 
  -8   2   1    78352.57    80157.80   1072.78 o 
  -6   2   1    70922.02    72063.07   1382.77 o 
  -4   2   1    33864.70    34876.26    553.09 o 
  -2   2   1     8160.29     8092.86    205.79 o 
   0   2   1    91068.22    91469.14    800.45 o 
   2   2   1   100573.34   100645.97   1390.20 o 
   4   2   1    28402.79    28439.93    238.12 o 
   6   2   1      977.06      941.45     93.96 o 
   8   2   1    39398.45    40050.59    496.81 o 
  10   2   1    71571.88    73136.83   2995.12 o 
  12   2   1    35935.99    35118.70    990.36 o 
  14   2   1     8051.80     7570.35    313.72 o 
  16   2   1      593.60      488.28    128.98 o 
  18   2   1     6475.28     5637.59    394.68 o 
  20   2   1     7309.44     6070.31    668.04 o 
  22   2   1     1325.21     1255.04    354.74 o 
  24   2   1       55.51       97.30    302.72 o 
  26   2   1       63.15      303.74    301.13 o 
  28   2   1     2020.83     2666.45    430.79 o 
 -29   3   1     1120.36     1357.59    406.25 o 
 -27   3   1     3688.12     4302.98    728.61 o 
 -25   3   1     6970.55     7716.38    649.59 o 
 -23   3   1     3948.63     3912.83    294.38 o 
 -21   3   1      251.06      234.08     95.59 o 
 -19   3   1      237.11      190.27     78.63 o 
 -17   3   1     5436.27     5429.21    216.88 o 
 -15   3   1     5545.02     5664.66    350.63 o 
 -13   3   1     5094.12     5074.10    270.70 o 
 -11   3   1    32026.16    33348.35    630.79 o 
  -9   3   1    64306.36    67435.71   1009.69 o 
  -7   3   1   152827.05   160219.80   3161.40 o 
  -5   3   1    58196.52    58877.89    770.05 o 
  -3   3   1     6244.68     5853.42    186.42 o 
  -1   3   1      575.70      597.39    107.02 o 
   1   3   1    11422.85    10717.36    234.05 o 
   3   3   1      111.46      212.04     72.15 o 
   5   3   1     1058.63     1362.38    108.70 o 
   7   3   1    23888.02    23954.38    325.19 o 
   9   3   1    49692.71    52887.94    661.52 o 
  11   3   1    46702.77    48664.69    966.98 o 
  13   3   1    16570.50    16918.98    545.53 o 
  15   3   1    14432.94    14174.26    441.32 o 
  17   3   1       26.72       43.20     97.19 o 
  19   3   1       20.20       66.27     82.44 o 
  21   3   1      387.07      261.20     99.78 o 
  23   3   1       96.03       83.63    264.46 o 
  25   3   1      419.71      643.24    292.14 o 
  27   3   1     1533.00     2098.74    499.63 o 
 -26   4   1       34.12       83.92    117.67 o 
 -24   4   1      139.20      144.21    221.11 o 
 -22   4   1      485.07      488.00    280.30 o 
 -20   4   1       44.99      120.45    173.26 o 
 -18   4   1     8016.73     8458.50    412.08 o 
 -16   4   1     3002.64     3031.25    279.58 o 
 -14   4   1     3065.13     3181.20    289.93 o 
 -12   4   1      332.26      359.95    154.46 o 
 -10   4   1     2466.97     2589.80    229.45 o 
  -8   4   1      568.64      626.44    107.68 o 
  -6   4   1       43.24       53.19     85.35 o 
  -4   4   1     1813.77     1850.76    152.58 o 
  -2   4   1    17018.61    17764.51    371.17 o 
   0   4   1    10198.28    10506.46    283.47 o 
   2   4   1    13029.20    13091.38    303.53 o 
   4   4   1     5222.32     5230.17    240.46 o 
   6   4   1     2065.13     1885.59    150.26 o 
   8   4   1     2769.85     2988.71    193.33 o 
  10   4   1      247.48      319.21     98.29 o 
  12   4   1        3.21       71.80    113.21 o 
  14   4   1     1600.58     1477.65    144.63 o 
  16   4   1     1082.10      972.44    130.32 o 
  18   4   1     1063.95     1128.86    158.99 o 
  20   4   1     1975.81     2190.58    475.24 o 
  22   4   1      699.45      647.28    382.18 o 
  24   4   1      347.46      226.32    257.71 o 
  26   4   1      103.25       76.79    153.17 o 
 -25   5   1      887.95      975.45    307.15 o 
 -23   5   1     1704.60     1664.08    368.83 o 
 -21   5   1      764.60      748.99    353.99 o 
 -19   5   1        3.38      111.92    210.53 o 
 -17   5   1       50.39      126.91    297.49 o 
 -15   5   1        5.81      104.59    165.04 o 
 -13   5   1     1087.58      980.47    206.44 o 
 -11   5   1     5328.96     5178.36    308.43 o 
  -9   5   1    17479.10    17865.78    468.63 o 
  -7   5   1    18478.96    18643.05    469.34 o 
  -5   5   1    16311.39    16292.09    395.13 o 
  -3   5   1     1864.45     1862.22    184.48 o 
  -1   5   1      703.32      638.40    145.17 o 
   1   5   1       18.73      106.19    157.35 o 
   3   5   1       52.71      106.17    132.64 o 
   5   5   1     1488.81     1548.18    179.53 o 
   7   5   1     2953.53     2990.55    219.61 o 
   9   5   1     6400.60     7187.63    381.78 o 
  11   5   1     8502.18     8705.68    290.88 o 
  13   5   1     8511.73     8676.76    514.60 o 
  15   5   1     2049.44     1935.60    364.11 o 
  17   5   1      306.40      488.60    240.39 o 
  19   5   1      133.72      174.62    243.23 o 
  21   5   1      251.58      206.42    231.74 o 
  23   5   1       38.76       45.09    133.23 o 
 -24   6   1        0.50       69.48    193.27 o 
 -22   6   1      156.79      138.59    212.55 o 
 -20   6   1     3151.98     3484.84    458.87 o 
 -18   6   1     7268.01     7951.84    671.91 o 
 -16   6   1     9361.81    10412.52    860.71 o 
 -14   6   1     5628.78     6140.17    581.40 o 
 -12   6   1      240.57      335.92    297.35 o 
 -10   6   1      864.21      820.37    138.13 o 
  -8   6   1     3876.34     3596.14    242.51 o 
  -6   6   1     1525.82     1471.13    172.39 o 
  -4   6   1      137.56      187.19    149.16 o 
  -2   6   1    13470.63    13371.99    500.31 o 
   0   6   1    32069.31    30870.11    814.16 o 
   2   6   1    29887.53    28575.79   1741.64 o 
   4   6   1    16204.19    15522.65    689.10 o 
   6   6   1     3379.04     3201.97    248.47 o 
   8   6   1     1270.33     1149.25    185.87 o 
  10   6   1     2321.22     2122.51    207.76 o 
  12   6   1      473.45      521.07    225.01 o 
  14   6   1        5.94       52.71    201.54 o 
  16   6   1     1352.26     1495.35    344.70 o 
  18   6   1     2354.11     2208.71    626.11 o 
  20   6   1     4617.62     5381.69    566.94 o 
  22   6   1     2584.28     3067.35    495.09 o 
 -21   7   1      442.89      444.60    284.73 o 
 -19   7   1     2230.73     2373.61    340.62 o 
 -17   7   1     4390.60     4810.38    450.91 o 
 -15   7   1     4980.38     5375.87    514.92 o 
 -13   7   1     1617.91     1698.22    351.64 o 
 -11   7   1      517.36      558.24    115.71 o 
  -9   7   1      753.78      887.42    163.26 o 
  -7   7   1     1752.77     1689.99    214.77 o 
  -5   7   1     5533.30     5482.46    328.46 o 
  -3   7   1     1709.81     1666.96    206.60 o 
  -1   7   1    13407.69    13946.70    605.20 o 
   1   7   1     7259.36     7097.40    392.93 o 
   3   7   1    12345.89    12376.67    520.24 o 
   5   7   1     7982.84     8127.25    422.43 o 
   7   7   1       20.42      120.66    160.23 o 
   9   7   1     1010.14     1013.99    158.92 o 
  11   7   1     1991.04     1421.94    303.99 o 
  13   7   1      782.69      835.56    305.69 o 
  15   7   1       61.81      177.23    292.79 o 
  17   7   1     1431.32     1682.54    361.11 o 
  19   7   1     2396.10     2647.32    453.97 o 
 -16   8   1       21.24      136.19    217.02 o 
 -14   8   1      252.89      163.90    176.22 o 
 -12   8   1     1099.22     1131.36    320.62 o 
 -10   8   1     3365.81     3419.08    371.47 o 
  -8   8   1     5198.79     4120.08    552.60 o 
  -6   8   1     3610.07     3670.17    315.71 o 
  -4   8   1     1472.11     1637.73    247.63 o 
  -2   8   1     1395.27     1303.59    198.28 o 
   0   8   1       27.28      153.05    179.13 o 
   2   8   1        0.18       93.48    126.43 o 
   4   8   1       92.73      100.46    138.46 o 
   6   8   1     1104.60     1033.60    185.55 o 
   8   8   1     4098.18     4201.12    400.30 o 
  10   8   1     3373.25     3674.59    549.33 o 
  12   8   1     2073.39     2282.73    341.63 o 
  14   8   1     1429.61     1426.53    284.40 o 
  -9   9   1       27.12      172.50    215.27 o 
  -7   9   1        1.20       65.52    161.85 o 
  -5   9   1       17.77       18.83    149.95 o 
  -3   9   1       66.02      111.02    127.84 o 
  -1   9   1      114.53      148.40    132.67 o 
   1   9   1      227.13      182.98    124.14 o 
   3   9   1      290.62      204.57    114.18 o 
   5   9   1      299.07      217.81    225.76 o 
   7   9   1      165.00      154.68    147.40 o 
   9   9   1        6.38       83.80    163.31 o 
 -30   0   2     1090.99     1068.49    282.92 o 
 -28   0   2      142.88      214.96    228.11 o 
 -26   0   2      827.32      661.51    202.11 o 
 -24   0   2     2291.86     2470.79    320.18 o 
 -22   0   2      436.91      566.78    210.68 o 
 -20   0   2     9778.12    10081.52    561.13 o 
 -18   0   2    41403.20    45009.00   1783.12 o 
 -16   0   2    98918.18   106170.74   4733.63 o 
 -14   0   2    47526.34    47400.62    996.30 o 
 -12   0   2    15310.71    14587.78   1225.56 o 
 -10   0   2    24238.42    26249.69   2594.54 o 
  -8   0   2     8199.25     7512.05    260.43 o 
  -6   0   2    73632.20    64882.86    544.30 o 
  -4   0   2    38757.08    39515.50    315.00 o 
   6   0   2    58602.61    52535.11   2402.37 o 
   8   0   2    11158.91    10839.68    500.49 o 
  10   0   2     2849.26     3110.47    365.43 o 
  12   0   2     3482.12     3504.75    414.77 o 
  14   0   2     1062.32     1172.11    347.34 o 
  16   0   2     1055.38     1019.63    240.05 o 
  18   0   2     6496.86     6915.94    777.78 o 
  20   0   2     9276.34     9698.60   2236.38 o 
  22   0   2    12500.57    12567.74   4159.85 o 
  24   0   2     4137.36     5468.46    938.95 o 
  26   0   2      906.52     1226.88    636.34 o 
  28   0   2        8.34      193.27    409.98 o 
 -31   1   2       82.69      134.39    132.34 o 
 -29   1   2      354.54      331.08    157.67 o 
 -27   1   2      887.50     1172.81    308.73 o 
 -25   1   2     3877.21     4080.04    320.69 o 
 -23   1   2     2741.32     2897.24    304.96 o 
 -21   1   2     1543.35     1625.01    232.91 o 
 -19   1   2      122.86      114.42    117.22 o 
 -17   1   2     9879.36     9302.88    618.10 o 
 -15   1   2    20903.79    18462.35    595.82 o 
 -13   1   2    23955.05    24465.89   1005.07 o 
 -11   1   2      354.10      459.57    109.21 o 
  -9   1   2    19558.41    19134.04    562.76 o 
  -7   1   2   111679.86    98977.99   2378.92 o 
  -5   1   2    78447.06    79089.59   3180.14 o 
  -3   1   2    50078.08    49447.63    911.55 o 
  -1   1   2     2181.48     2093.50    120.73 o 
   1   1   2     1916.22     1907.18    143.95 o 
   5   1   2    24133.08    23152.39    598.80 o 
   7   1   2     1441.18     1171.50    113.19 o 
   9   1   2     1866.98     1698.39    162.15 o 
  11   1   2    17687.59    16135.54   1132.36 o 
  13   1   2    32795.32    30237.96   2422.47 o 
  15   1   2     8449.14     8071.58    694.11 o 
  17   1   2      429.34      416.69    145.66 o 
  19   1   2     1540.37     1781.62    238.95 o 
  21   1   2     3688.51     3971.96    693.97 o 
  23   1   2     1013.98      901.65    247.60 o 
  25   1   2       68.43      207.38    362.72 o 
  27   1   2       84.23      130.24    221.50 o 
 -30   2   2      605.57      418.95    221.56 o 
 -28   2   2     1118.41     1180.08    330.66 o 
 -26   2   2     1738.92     1731.47    239.31 o 
 -24   2   2     3368.35     3164.63    220.63 o 
 -22   2   2     1957.43     1565.41    192.74 o 
 -20   2   2     3411.38     2827.55    181.39 o 
 -18   2   2     2026.18     1622.55    173.73 o 
 -16   2   2     4221.88     3524.83    284.49 o 
 -14   2   2     5517.38     5049.56    180.44 o 
 -12   2   2    10862.53    10466.86    400.00 o 
 -10   2   2    12814.44    12583.91    282.68 o 
  -8   2   2    41147.03    42321.27    592.26 o 
  -6   2   2    41081.46    39679.00    512.19 o 
  -4   2   2    20946.17    20203.39    438.07 o 
  -2   2   2    20778.65    20295.11    230.86 o 
   0   2   2     1308.98     1007.99    111.99 o 
   2   2   2    14597.27    14099.88    196.88 o 
   4   2   2    11576.28    11033.60    323.94 o 
   6   2   2    30135.97    31160.94    435.42 o 
   8   2   2     8311.24     8035.91    205.34 o 
  10   2   2    17099.92    18107.19   1051.70 o 
  12   2   2    10828.37    11379.90    492.32 o 
  14   2   2     6389.18     5896.39    294.10 o 
  16   2   2       14.47      123.19    106.83 o 
  18   2   2     5412.97     4038.65    395.57 o 
  20   2   2     2283.04     1504.08    297.24 o 
  22   2   2      783.15      689.47    242.93 o 
  24   2   2      848.15      917.31    343.82 o 
  26   2   2      438.82      515.24    282.24 o 
 -29   3   2      571.14      624.19    294.74 o 
 -27   3   2     1549.74     1655.91    528.85 o 
 -25   3   2     2110.98     1632.04    492.15 o 
 -23   3   2     4515.83     3933.65    256.73 o 
 -21   3   2     1098.87     1017.41    108.61 o 
 -19   3   2     1538.54     1489.91    224.95 o 
 -17   3   2     2387.16     2237.30    233.50 o 
 -15   3   2     1091.83     1105.27    204.73 o 
 -13   3   2     1045.88     1098.50    170.94 o 
 -11   3   2      627.37      550.59    143.57 o 
  -9   3   2    25030.79    25295.49    455.42 o 
  -7   3   2    60145.17    61489.10    625.27 o 
  -5   3   2    26304.75    26250.55    399.17 o 
  -3   3   2     7587.69     7307.32    229.94 o 
  -1   3   2       22.83       32.38     98.44 o 
   1   3   2     2712.05     2442.32    139.67 o 
   3   3   2      195.59      103.37     84.14 o 
   5   3   2     3927.49     4017.53    165.32 o 
   7   3   2      458.16      521.60     84.07 o 
   9   3   2     6105.04     5967.99    213.34 o 
  11   3   2     9497.65     9718.68    325.59 o 
  13   3   2     8461.54     8675.72    336.33 o 
  15   3   2     5241.62     4969.71    253.40 o 
  17   3   2      815.33      724.87    154.89 o 
  19   3   2       59.78       90.79    135.55 o 
  21   3   2      113.57      138.34    181.08 o 
  23   3   2       97.67       53.99    228.36 o 
  25   3   2        0.24       77.90    231.33 o 
 -28   4   2     1066.75      983.96    319.21 o 
 -26   4   2     4126.94     4259.88    610.88 o 
 -24   4   2     4417.74     4828.68    707.49 o 
 -22   4   2     5932.79     6609.64    498.79 o 
 -20   4   2     5906.30     6231.07    422.83 o 
 -18   4   2      378.69      251.60    115.45 o 
 -16   4   2     3498.87     3502.22    268.87 o 
 -14   4   2     2278.25     2146.86    236.76 o 
 -12   4   2      457.04      386.28    132.58 o 
 -10   4   2    11457.56    11324.38    364.71 o 
  -8   4   2    52675.86    55408.96    678.12 o 
  -6   4   2    65091.78    65327.83    853.33 o 
  -4   4   2    77281.31    82275.73   1244.79 o 
  -2   4   2    33919.83    33341.17   1261.70 o 
   0   4   2       30.88       76.95     94.55 o 
   2   4   2    16611.05    16561.47    353.10 o 
   4   4   2    21392.30    21372.01    373.80 o 
   6   4   2       50.81      111.53     85.49 o 
   8   4   2     9976.21    10358.71    287.26 o 
  10   4   2    24498.29    25026.06    616.36 o 
  12   4   2    33498.24    33734.45   1387.74 o 
  14   4   2    19038.82    20033.82    837.38 o 
  16   4   2     3525.29     3301.57    278.50 o 
  18   4   2      206.19      185.90    122.29 o 
  20   4   2      421.15      367.57    245.27 o 
  22   4   2      456.71      329.54    258.87 o 
  24   4   2       13.46       49.87    155.30 o 
 -27   5   2      232.63      188.20    221.83 o 
 -25   5   2      821.61      875.13    277.81 o 
 -23   5   2      138.15      314.73    277.72 o 
 -21   5   2      286.89      203.14    197.11 o 
 -19   5   2     4257.65     4350.88    425.70 o 
 -17   5   2    11439.18    12153.07    650.59 o 
 -15   5   2    24319.72    25503.24    662.16 o 
 -13   5   2    12059.45    12175.44    447.40 o 
 -11   5   2     2005.49     2052.55    239.69 o 
  -9   5   2     1378.78     1270.78    163.28 o 
  -7   5   2    11026.57    10731.24    306.20 o 
  -5   5   2    11833.51    12718.75    356.61 o 
  -3   5   2       19.51      154.27    179.49 o 
  -1   5   2    12427.02    12714.21    399.97 o 
   1   5   2    31712.85    32574.29    709.91 o 
   3   5   2    38684.34    40389.45    832.19 o 
   5   5   2    24618.55    26160.56    607.97 o 
   7   5   2     5406.05     5280.38    311.28 o 
   9   5   2        5.02      105.11    121.44 o 
  11   5   2     1332.09     1195.27    193.88 o 
  13   5   2     2879.25     2734.67    231.25 o 
  15   5   2      186.15      124.95     73.98 o 
  17   5   2     1422.21     1591.99    383.66 o 
  19   5   2     1749.52     2110.81    433.77 o 
  21   5   2     1170.88     1073.12    312.91 o 
  23   5   2     2144.78     2026.22    546.67 o 
 -24   6   2       91.19       92.66    169.59 o 
 -22   6   2        0.12      157.97    221.27 o 
 -20   6   2      508.75      537.75    227.23 o 
 -18   6   2     1730.93     1794.79    348.80 o 
 -16   6   2     3862.50     4102.11    412.58 o 
 -14   6   2     3911.28     3860.40    336.15 o 
 -12   6   2     3059.26     3005.38    283.17 o 
 -10   6   2      964.98      940.30    131.08 o 
  -8   6   2       18.69       17.54    108.74 o 
  -6   6   2       13.91       78.20    106.08 o 
  -4   6   2     1083.14     1055.85    171.79 o 
  -2   6   2       52.05      117.96    148.01 o 
   0   6   2     4182.36     4000.58    287.21 o 
   2   6   2    13956.53    14143.65    485.71 o 
   4   6   2     6760.14     6643.69    345.29 o 
   6   6   2     2561.18     2660.08    270.35 o 
   8   6   2     3103.43     2663.38    223.87 o 
  10   6   2        1.71      119.86    110.57 o 
  12   6   2      181.81      145.39     96.20 o 
  14   6   2        0.15      112.55    244.15 o 
  16   6   2      214.65      243.46    393.41 o 
  18   6   2      929.49     1220.10    364.46 o 
  20   6   2     1163.58     1139.75    342.89 o 
 -21   7   2      393.42      326.60    186.99 o 
 -19   7   2      427.76      311.98    193.01 o 
 -17   7   2      937.51      917.58    259.65 o 
 -15   7   2     4224.09     4585.42    479.57 o 
 -13   7   2     3855.62     4139.77    478.79 o 
 -11   7   2     2946.35     2923.40    353.77 o 
  -9   7   2      426.90      416.86    162.82 o 
  -7   7   2      749.31      652.21    138.56 o 
  -5   7   2       54.66       83.87    156.73 o 
  -3   7   2      372.95      243.29    125.11 o 
  -1   7   2      855.18      923.94    196.99 o 
   1   7   2     9291.79     9031.10    443.05 o 
   3   7   2     3810.85     3741.11    321.97 o 
   5   7   2     6175.16     6441.45    436.70 o 
   7   7   2     3164.34     3078.57    291.93 o 
   9   7   2     1591.33     1620.44    244.27 o 
  11   7   2       40.51       99.11    100.61 o 
  13   7   2       96.74      122.42    197.28 o 
  15   7   2       28.30      125.21    229.13 o 
  17   7   2      427.23      493.52    305.34 o 
 -16   8   2     2257.81     2300.67    351.23 o 
 -14   8   2     2090.96     2069.71    342.41 o 
 -12   8   2      633.37      779.83    225.54 o 
 -10   8   2       14.41       90.25    163.42 o 
  -8   8   2      760.89      705.91    145.92 o 
  -6   8   2      628.65      556.65    144.18 o 
  -4   8   2      368.24      390.95    164.36 o 
  -2   8   2        6.02       32.10    123.10 o 
   0   8   2     1789.59     1816.75    251.13 o 
   2   8   2     6457.81     6485.40    448.69 o 
   4   8   2     2494.36     2466.80    240.01 o 
   6   8   2     1531.94     1482.39    185.27 o 
   8   8   2      345.28      250.02    206.59 o 
  10   8   2      211.54      236.65    267.55 o 
  12   8   2      721.04      753.23    284.74 o 
  14   8   2       33.64      171.72    244.02 o 
 -11   9   2      593.95      478.08    180.14 o 
  -9   9   2     2721.55     2682.12    345.17 o 
  -7   9   2     5985.57     5749.23    429.49 o 
  -5   9   2     6549.49     6641.94    514.79 o 
  -3   9   2     2968.90     2954.37    258.42 o 
  -1   9   2      455.66      308.28    177.01 o 
   1   9   2        1.87       18.68    102.36 o 
   3   9   2      208.08      179.14    130.74 o 
   5   9   2      473.78      288.10    201.11 o 
   7   9   2      221.35      202.55    257.18 o 
 -31   1   3     1863.05     2182.97    297.31 o 
 -29   1   3     1021.03     1300.83    209.00 o 
 -27   1   3      985.92      906.22    137.25 o 
 -25   1   3       58.04       91.49    101.78 o 
 -23   1   3      494.30      400.10    119.68 o 
 -21   1   3      129.62      163.22    118.89 o 
 -19   1   3     3366.44     3284.27    214.41 o 
 -17   1   3    21772.55    22743.71    943.36 o 
 -15   1   3    56175.07    58079.64   1726.66 o 
 -13   1   3    89885.21    96399.73   2680.24 o 
 -11   1   3    46918.89    47286.92    489.88 o 
  -9   1   3     5469.44     4882.99    115.45 o 
  -7   1   3      359.58      350.32     47.88 o 
  -5   1   3     9620.84    10231.61    135.87 o 
  -3   1   3    20917.84    21999.00    232.37 o 
  -1   1   3    63404.48    66256.67    385.60 o 
   1   1   3   123680.05   123423.52   1435.48 o 
   3   1   3    45281.63    41545.82    703.85 o 
   5   1   3    88946.29    85149.90   1648.73 o 
   7   1   3    65762.12    65801.76   2641.77 o 
   9   1   3    10935.61     9482.58    736.19 o 
  11   1   3      801.33      659.57    166.27 o 
  13   1   3       35.86       78.86    109.68 o 
  15   1   3      418.71      370.45    138.24 o 
  17   1   3      294.10      281.69    122.76 o 
  19   1   3      828.96      943.36    371.64 o 
  21   1   3     5681.90     5485.63   1246.71 o 
  23   1   3     3509.84     4531.52    660.09 o 
  25   1   3     2011.46     2549.68    499.88 o 
 -30   2   3      542.17      597.27    182.39 o 
 -28   2   3       17.92       75.04    151.05 o 
 -26   2   3     2610.27     2704.98    298.43 o 
 -24   2   3     8863.78     8320.33    595.10 o 
 -22   2   3    15744.18    15029.97    575.53 o 
 -20   2   3    11212.99    10934.40    323.97 o 
 -18   2   3      446.58      446.32    126.47 o 
 -16   2   3    14078.45    14461.79    434.98 o 
 -14   2   3    35111.16    35503.56    644.84 o 
 -12   2   3    20000.49    19570.34    381.88 o 
 -10   2   3     3597.48     3403.89    151.95 o 
  -8   2   3    27700.63    28763.94    405.15 o 
  -6   2   3    62502.72    64085.87   1011.32 o 
  -4   2   3   132551.89   134426.06   1723.57 o 
  -2   2   3    46949.64    46673.21    430.22 o 
   0   2   3    19798.78    19602.94    275.92 o 
   2   2   3    15795.32    16932.61    237.30 o 
   4   2   3    49746.57    51700.91    845.85 o 
   6   2   3    19445.68    18768.14    318.96 o 
   8   2   3     5280.12     5129.75    216.31 o 
  10   2   3     2899.56     2748.50    204.97 o 
  12   2   3    22821.64    23056.97   1733.24 o 
  14   2   3    15194.62    14932.98    857.51 o 
  16   2   3     3568.50     2838.14    251.24 o 
  18   2   3     2615.58     1841.78    454.54 o 
  20   2   3       66.07      175.65    155.84 o 
  22   2   3     1527.27     1677.07    499.62 o 
  24   2   3      833.79     1301.33    422.58 o 
  26   2   3        3.00      172.97    306.92 o 
 -29   3   3      843.31      727.84    258.74 o 
 -27   3   3     1825.20     1630.86    344.36 o 
 -25   3   3     6033.43     5386.48    521.77 o 
 -23   3   3    13554.41    12434.27   1080.94 o 
 -21   3   3    11073.90    11631.52    579.20 o 
 -19   3   3      294.55      304.18    151.72 o 
 -17   3   3     2826.15     2768.24    257.79 o 
 -15   3   3     4304.35     4287.68    261.39 o 
 -13   3   3     4771.22     4635.25    221.58 o 
 -11   3   3      409.68      398.79    107.64 o 
  -9   3   3    22486.60    23274.30    424.26 o 
  -7   3   3    42595.23    43209.41    894.99 o 
  -5   3   3   135362.02   144638.98   2869.98 o 
  -3   3   3    93422.33    95819.80   1019.62 o 
  -1   3   3    41713.76    42331.99    477.94 o 
   1   3   3       62.26      102.81     70.47 o 
   3   3   3     7135.83     7410.84    199.71 o 
   5   3   3     5710.06     6000.94    204.27 o 
   7   3   3     1455.55     1587.07    136.32 o 
   9   3   3     3511.21     3556.62    189.35 o 
  11   3   3    19231.57    20208.63    555.08 o 
  13   3   3    24560.90    25046.03    791.34 o 
  15   3   3    21988.28    19766.00    989.13 o 
  17   3   3     5885.59     4959.05    379.12 o 
  19   3   3      299.34      167.04    138.72 o 
  21   3   3       25.44       27.34    221.67 o 
  23   3   3       44.45       93.40    293.34 o 
  25   3   3        2.22       68.53    247.32 o 
 -28   4   3      262.93      162.39    188.98 o 
 -26   4   3      297.64      224.37    191.37 o 
 -24   4   3      245.71      196.50    137.00 o 
 -22   4   3       43.35      159.35    161.61 o 
 -20   4   3      919.13      746.33    158.66 o 
 -18   4   3     3056.35     2961.10    254.89 o 
 -16   4   3      705.95      641.40    140.30 o 
 -14   4   3     8934.47     9048.11    334.71 o 
 -12   4   3    11082.21    11282.17    365.32 o 
 -10   4   3     2420.66     2309.92    206.54 o 
  -8   4   3       29.31       76.57     99.26 o 
  -6   4   3     2659.74     2855.26    207.83 o 
  -4   4   3      514.50      607.84    143.72 o 
  -2   4   3      384.10      286.43    122.67 o 
   0   4   3     4408.62     3985.21    192.56 o 
   2   4   3     5390.38     5233.34    212.97 o 
   4   4   3    17369.84    18034.15    365.22 o 
   6   4   3     4778.97     4726.89    198.77 o 
   8   4   3     4185.40     4197.82    201.90 o 
  10   4   3      262.95      223.90    109.87 o 
  12   4   3       45.12       97.78    112.75 o 
  14   4   3       62.87      115.18    155.38 o 
  16   4   3      601.79      527.56    161.95 o 
  18   4   3       86.61       95.79    172.37 o 
  20   4   3     1284.00     1126.16    522.75 o 
  22   4   3      583.76      441.77    328.32 o 
  24   4   3      260.57      394.43    344.63 o 
 -27   5   3      778.24      821.34    281.59 o 
 -25   5   3     1757.07     1753.20    296.47 o 
 -23   5   3     2772.74     2923.24    369.11 o 
 -21   5   3     1709.79     1689.02    237.57 o 
 -19   5   3     1165.70     1284.20    215.78 o 
 -17   5   3      572.94      531.65    177.09 o 
 -15   5   3      482.70      418.58    126.85 o 
 -13   5   3      182.24      231.45    180.25 o 
 -11   5   3      126.15      150.18    156.50 o 
  -9   5   3     4016.90     3882.33    177.37 o 
  -7   5   3    11455.33    11274.87    321.62 o 
  -5   5   3    22748.73    22699.80    555.62 o 
  -3   5   3    18343.73    18309.47    488.80 o 
  -1   5   3     8890.05     8923.77    328.65 o 
   1   5   3     2199.33     2355.81    227.61 o 
   3   5   3       21.51      174.25    167.96 o 
   5   5   3       62.41       97.56    166.52 o 
   7   5   3      163.96      131.24     94.33 o 
   9   5   3      861.07      880.42    134.61 o 
  11   5   3     6016.68     5632.46    244.06 o 
  13   5   3     4582.61     4309.68    316.46 o 
  15   5   3     3121.34     3133.44    314.91 o 
  17   5   3     4149.23     4507.70    692.98 o 
  19   5   3       56.30       75.39    221.70 o 
  21   5   3       71.54       75.06    247.86 o 
 -24   6   3      372.63      332.27    169.39 o 
 -22   6   3      518.12      407.73    185.96 o 
 -20   6   3       10.24      134.47    201.43 o 
 -18   6   3     1725.59     1724.28    320.65 o 
 -16   6   3    10516.45    10201.17    883.54 o 
 -14   6   3    14118.59    15242.96    488.86 o 
 -12   6   3    15288.46    16112.49    543.55 o 
 -10   6   3     5774.51     5686.91    219.39 o 
  -8   6   3      121.11      109.95    131.92 o 
  -6   6   3     1613.77     1562.16    192.85 o 
  -4   6   3      584.17      517.21    171.31 o 
  -2   6   3     6167.38     6146.58    311.93 o 
   0   6   3      868.87      771.27    188.61 o 
   2   6   3    15433.38    16256.98    521.52 o 
   4   6   3    20519.03    22043.74    952.92 o 
   6   6   3    14460.41    14935.59    494.24 o 
   8   6   3     8603.44     9367.98    546.07 o 
  10   6   3      427.80      349.17    119.33 o 
  12   6   3      144.69      143.47    109.89 o 
  14   6   3      754.34      856.93    436.35 o 
  16   6   3       77.40      165.52    241.05 o 
  18   6   3      202.43      263.60    267.27 o 
  20   6   3      864.73      869.95    336.33 o 
 -21   7   3       90.38      150.03    185.88 o 
 -19   7   3      122.09      116.10    192.44 o 
 -17   7   3     3122.88     3016.60    582.40 o 
 -15   7   3     4994.71     5286.68    497.36 o 
 -13   7   3     9999.55    10158.10    859.57 o 
 -11   7   3     7283.45     6656.12    574.65 o 
  -9   7   3       41.96       71.68     90.66 o 
  -7   7   3     2549.65     2395.16    224.50 o 
  -5   7   3     3301.96     3269.76    274.90 o 
  -3   7   3     2934.26     2766.71    236.96 o 
  -1   7   3      146.00      148.24    203.80 o 
   1   7   3     4725.01     4968.66    400.66 o 
   3   7   3     9225.95     9609.64    547.82 o 
   5   7   3    11649.17    11925.11    651.28 o 
   7   7   3     4645.49     4739.08    380.48 o 
   9   7   3      584.29      509.69    144.96 o 
  11   7   3       95.57      191.23    280.08 o 
  13   7   3      773.03      668.63    254.14 o 
  15   7   3      485.30      580.24    519.98 o 
  17   7   3       59.78      141.77    257.00 o 
 -18   8   3      352.77      329.91    197.08 o 
 -16   8   3       40.26       61.67    141.88 o 
 -14   8   3       11.34       30.65    146.43 o 
 -12   8   3      229.19      254.56    187.76 o 
 -10   8   3      802.57      729.62    239.00 o 
  -8   8   3     3362.17     3191.36    284.18 o 
  -6   8   3     4584.43     4379.25    347.39 o 
  -4   8   3     5315.13     5239.81    388.05 o 
  -2   8   3     3868.61     3964.64    334.25 o 
   0   8   3      745.86      839.45    196.14 o 
   2   8   3       41.48       95.69    134.36 o 
   4   8   3      638.79      528.22    192.77 o 
   6   8   3      217.77      206.55    153.96 o 
   8   8   3      153.53       71.68    205.17 o 
  10   8   3     1397.18     1467.18    331.21 o 
  12   8   3     1937.62     1951.91    479.21 o 
 -11   9   3      252.80      203.06    166.98 o 
  -9   9   3      101.54      134.77    185.82 o 
  -7   9   3        0.26      105.69    155.13 o 
  -5   9   3        7.27      111.44    169.78 o 
  -3   9   3        0.99       46.11    103.26 o 
  -1   9   3       10.43       63.83    119.59 o 
   1   9   3       89.53       93.75    108.83 o 
   3   9   3      183.08      261.56    168.73 o 
   5   9   3      204.72      276.21    184.27 o 
 -30   0   4     6437.67     7547.49    516.71 o 
 -28   0   4     4343.33     5048.35    465.46 o 
 -26   0   4       57.43      134.64    136.12 o 
 -24   0   4        7.79       40.88    104.76 o 
 -22   0   4     3004.30     3232.47    274.51 o 
 -20   0   4     2941.86     2682.82    295.82 o 
 -18   0   4      364.50      367.50    135.24 o 
 -16   0   4    14146.63    13014.28    565.63 o 
 -14   0   4   138752.58   138656.23   1797.04 o 
 -12   0   4   155406.28   141722.69  11064.19 o 
  -8   0   4    25876.23    24110.43    490.29 o 
  -6   0   4     4491.44     4519.67    157.69 o 
  -4   0   4    41233.15    44329.72    559.97 o 
  -2   0   4    18529.01    18321.82    453.27 o 
   0   0   4    52874.34    50457.74    853.94 o 
   2   0   4    34690.34    32995.62   1453.52 o 
   4   0   4    92331.67    78705.21   1717.49 o 
   6   0   4   151052.17   134277.58   4820.59 o 
   8   0   4    80589.59    77042.13   2079.52 o 
  10   0   4    23757.28    24032.61   1371.37 o 
  12   0   4      848.91      709.19    253.07 o 
  14   0   4     1021.38     1167.44    306.36 o 
  16   0   4     1108.82     1049.59    309.19 o 
  18   0   4      101.36      114.33    155.65 o 
  20   0   4      438.33      793.01    535.10 o 
  22   0   4     1662.84     2330.60    628.01 o 
  24   0   4     3944.23     4954.40    856.78 o 
 -31   1   4      883.42      930.10    263.10 o 
 -29   1   4     1123.63     1264.45    200.23 o 
 -27   1   4      185.47      178.15     78.74 o 
 -25   1   4     1295.49     1245.84    136.59 o 
 -23   1   4     8008.05     7603.38    299.37 o 
 -21   1   4    12848.42    12933.69    582.48 o 
 -19   1   4     6970.98     6616.12    267.26 o 
 -17   1   4       14.97       75.01     82.11 o 
 -15   1   4     7233.87     7437.07    193.04 o 
 -13   1   4    37381.97    39303.02    779.45 o 
 -11   1   4    24625.24    25093.03    512.48 o 
  -9   1   4     1800.72     1536.59    100.81 o 
  -7   1   4      789.05      759.51     63.50 o 
  -5   1   4    65645.53    68319.73    564.88 o 
  -1   1   4       92.90      167.20     75.92 o 
   1   1   4      461.05      417.23     93.99 o 
   3   1   4     7677.68     6999.46    235.23 o 
   5   1   4    19103.16    17198.16    414.37 o 
   7   1   4    24029.80    22601.00    744.83 o 
   9   1   4      100.81      137.41    109.85 o 
  11   1   4      144.54      121.12     98.03 o 
  13   1   4     6789.90     6694.24    506.36 o 
  15   1   4     7396.72     6894.34    533.36 o 
  17   1   4     3571.66     3143.15    409.14 o 
  19   1   4       14.53       85.37    118.17 o 
  21   1   4       13.48       83.67    111.85 o 
  23   1   4       71.46      215.11    275.60 o 
  25   1   4      659.61      864.46    422.80 o 
 -32   2   4      295.50      203.28    178.49 o 
 -30   2   4      495.44      506.07    212.45 o 
 -28   2   4      758.08      775.24    223.37 o 
 -26   2   4     2231.71     2163.26    205.09 o 
 -24   2   4     3348.31     3369.28    201.35 o 
 -22   2   4     5399.91     5240.13    253.12 o 
 -20   2   4     2722.22     2698.89    177.68 o 
 -18   2   4     7221.66     6980.54    248.17 o 
 -16   2   4     5626.56     5716.22    178.38 o 
 -14   2   4     8275.08     8283.06    180.42 o 
 -12   2   4     9160.51     9142.21    169.16 o 
 -10   2   4    11466.79    11422.88    160.73 o 
  -8   2   4    17970.81    17951.65    232.52 o 
  -6   2   4    24566.76    24873.08    224.82 o 
  -4   2   4     9565.32     8894.63    162.32 o 
  -2   2   4    20815.28    21174.76    228.64 o 
   0   2   4    24688.52    24550.41    291.44 o 
   2   2   4    37150.47    37800.82   1515.60 o 
   4   2   4    18317.05    19322.57    323.61 o 
   6   2   4      194.45      112.23     82.98 o 
   8   2   4     4739.70     4671.79    211.96 o 
  10   2   4     8615.82     8483.40    339.22 o 
  12   2   4      572.86      597.25    166.51 o 
  14   2   4     4861.05     4819.26    301.72 o 
  16   2   4     8110.43     8152.74   1193.54 o 
  18   2   4     2333.57     2435.61    337.94 o 
  20   2   4     1365.07     1336.66    255.14 o 
  22   2   4      290.50      232.83    275.58 o 
  24   2   4       76.44      174.55    220.24 o 
 -31   3   4        1.78       23.55    161.33 o 
 -29   3   4      163.16      201.15    141.27 o 
 -27   3   4       28.53      117.20    143.65 o 
 -25   3   4     1645.38     1381.28    214.05 o 
 -23   3   4     3775.38     3833.08    276.31 o 
 -21   3   4     1339.81     1188.14    209.08 o 
 -19   3   4     5256.58     5144.16    252.27 o 
 -17   3   4     5626.53     5502.09    257.61 o 
 -15   3   4       14.01       61.49    112.93 o 
 -13   3   4     4793.96     4689.60    228.75 o 
 -11   3   4      800.22      626.47    117.88 o 
  -9   3   4     1317.23     1255.06    100.07 o 
  -7   3   4     1018.55      868.75    106.73 o 
  -5   3   4    22577.30    22598.47    299.62 o 
  -3   3   4    32078.79    32316.70    418.24 o 
  -1   3   4    32485.86    32214.24    637.62 o 
   1   3   4     4696.48     4239.24    194.54 o 
   3   3   4      411.13      441.51    107.13 o 
   5   3   4     4122.36     4043.31    185.57 o 
   7   3   4     2818.81     2711.46    171.63 o 
   9   3   4      711.52      707.41    148.82 o 
  11   3   4      830.45      788.18    165.34 o 
  13   3   4     1198.04     1096.68    168.83 o 
  15   3   4     6926.81     6387.96    470.41 o 
  17   3   4     3102.79     2620.08    709.84 o 
  19   3   4     1253.00     1322.41    600.94 o 
  21   3   4       15.04      132.35    353.23 o 
  23   3   4       15.64       50.06    225.42 o 
 -28   4   4       98.49       98.40    150.25 o 
 -26   4   4     1150.33     1124.23    233.79 o 
 -24   4   4     9846.35     9320.93    680.81 o 
 -22   4   4    18757.02    20382.43    607.74 o 
 -20   4   4    22367.93    23065.03    696.48 o 
 -18   4   4    11510.57    12063.07    476.86 o 
 -16   4   4     2275.99     2096.33    208.53 o 
 -14   4   4     6511.27     6388.17    293.99 o 
 -12   4   4     8710.42     8795.30    320.23 o 
 -10   4   4     3721.28     3753.23    116.35 o 
  -8   4   4     4923.14     5005.30    200.13 o 
  -6   4   4    56733.32    58759.20    804.17 o 
  -4   4   4    70712.41    73413.09    795.81 o 
  -2   4   4    76583.60    77356.77   1075.86 o 
   0   4   4    32211.62    32381.93    829.25 o 
   2   4   4     5489.95     5613.83    223.40 o 
   4   4   4     1447.02     1427.28    159.40 o 
   6   4   4     6459.96     6405.31    267.40 o 
   8   4   4     2994.18     2791.72    195.82 o 
  10   4   4       78.63      114.42     79.52 o 
  12   4   4     6273.53     6733.44    371.77 o 
  14   4   4    11966.71    12207.65    614.40 o 
  16   4   4     7730.73     6997.96    574.18 o 
  18   4   4     3223.36     2468.03    788.95 o 
  20   4   4     1083.08      735.41    384.73 o 
  22   4   4        3.85       88.28    256.87 o 
 -27   5   4      700.33      873.47    332.38 o 
 -25   5   4        0.74       97.19    125.98 o 
 -23   5   4      531.90      406.88    130.10 o 
 -21   5   4     1309.39     1279.33    228.65 o 
 -19   5   4       21.67      127.53    121.50 o 
 -17   5   4      910.21      837.88    184.19 o 
 -15   5   4     8946.44     8783.41    400.12 o 
 -13   5   4    22482.04    22827.28    595.30 o 
 -11   5   4    24130.09    24524.01    456.57 o 
  -9   5   4    11167.56    11445.51    286.22 o 
  -7   5   4      511.66      547.15    160.64 o 
  -5   5   4     2732.88     2727.05    234.59 o 
  -3   5   4     6200.41     5808.31    278.47 o 
  -1   5   4      733.64      694.22    152.63 o 
   1   5   4       19.29      102.41    147.83 o 
   3   5   4    10027.35    10297.06    336.25 o 
   5   5   4    21189.56    22181.86    495.13 o 
   7   5   4    25948.27    29419.22   1586.76 o 
   9   5   4     4594.72     4567.88    224.10 o 
  11   5   4     1456.83     1252.67    206.93 o 
  13   5   4       11.18       55.45     91.05 o 
  15   5   4      824.46      864.67    313.94 o 
  17   5   4     1534.96     1479.07    356.60 o 
  19   5   4       22.32       62.30    165.42 o 
  21   5   4      868.24      783.84    408.45 o 
 -24   6   4       12.12       67.00    150.44 o 
 -22   6   4       31.11       73.34    148.20 o 
 -20   6   4        9.49      120.13    167.23 o 
 -18   6   4      245.79      158.83    154.30 o 
 -16   6   4     2689.76     2640.55    271.19 o 
 -14   6   4     7401.66     7566.38    423.21 o 
 -12   6   4     5901.70     5825.52    386.16 o 
 -10   6   4     4626.50     4433.22    159.90 o 
  -8   6   4     3230.98     3299.67    214.50 o 
  -6   6   4       70.08       63.46    144.06 o 
  -4   6   4     3151.65     3039.51    251.67 o 
  -2   6   4      564.29      568.42    157.59 o 
   0   6   4     1054.31      940.08    217.84 o 
   2   6   4     3633.26     3816.12    404.45 o 
   4   6   4     7560.75     7431.15    395.62 o 
   6   6   4     6543.51     6570.74    428.11 o 
   8   6   4     1523.87     1722.10    223.64 o 
  10   6   4      552.11      517.53    146.74 o 
  12   6   4       24.00       79.88     87.20 o 
  14   6   4       17.75       73.24    216.73 o 
  16   6   4        7.21      159.87    292.12 o 
  18   6   4      275.12      280.48    238.76 o 
 -21   7   4        3.02       95.91    164.21 o 
 -19   7   4      521.77      409.79    168.56 o 
 -17   7   4     1032.95     1064.42    318.57 o 
 -15   7   4     2225.70     2144.53    288.64 o 
 -13   7   4     2848.39     2996.90    415.20 o 
 -11   7   4     4760.71     4399.91    239.64 o 
  -9   7   4     3871.85     3702.28    265.08 o 
  -7   7   4     1405.82     1419.24    198.14 o 
  -5   7   4       30.90       90.63    151.63 o 
  -3   7   4      681.82      725.69    225.98 o 
  -1   7   4      503.84      312.48    142.68 o 
   1   7   4     1509.81     1594.03    271.24 o 
   3   7   4     2180.29     2146.25    276.92 o 
   5   7   4     2921.70     2633.38    300.25 o 
   7   7   4     2176.79     2285.97    302.09 o 
   9   7   4     2222.52     2406.93    242.18 o 
  11   7   4      907.52      920.67    292.86 o 
  13   7   4      454.85      552.13    281.32 o 
  15   7   4      122.64      162.32    209.31 o 
 -18   8   4       34.34       56.65    137.68 o 
 -16   8   4      593.07      454.61    196.53 o 
 -14   8   4     2677.55     2670.60    348.15 o 
 -12   8   4     4556.63     4930.87    508.94 o 
 -10   8   4     3006.76     3062.11    360.43 o 
  -8   8   4     1445.99     1307.35    218.00 o 
  -6   8   4      221.40      149.42    119.09 o 
  -4   8   4     1184.97      954.59    216.95 o 
  -2   8   4     1095.98     1111.99    203.30 o 
   0   8   4      900.87      887.02    223.58 o 
   2   8   4       29.28       71.87    158.45 o 
   4   8   4     3494.27     3217.55    314.84 o 
   6   8   4     3511.37     2336.81    981.92 o 
   8   8   4     2571.45     2587.08    419.35 o 
  10   8   4      885.82      797.90    375.25 o 
 -11   9   4      139.82      115.63    141.60 o 
  -9   9   4       73.98      165.24    252.23 o 
  -7   9   4     1832.41     1690.17    283.35 o 
  -5   9   4     5393.48     5260.12    416.08 o 
  -3   9   4     6098.48     6013.92    334.90 o 
  -1   9   4     4794.58     4743.76    333.28 o 
   1   9   4      256.49      174.24    125.77 o 
   3   9   4       36.64      161.89    169.40 o 
 -33   1   5      916.16      925.36    385.44 o 
 -31   1   5     3108.37     3530.81    418.33 o 
 -29   1   5     7286.18     7684.85    440.69 o 
 -27   1   5     5789.59     6135.97    301.84 o 
 -25   1   5     2694.54     2602.40    174.51 o 
 -23   1   5      100.90      145.20    106.42 o 
 -21   1   5      271.63      294.81     98.72 o 
 -19   1   5       12.38      120.22     76.81 o 
 -17   1   5      375.35      372.23     88.93 o 
 -15   1   5    14790.20    14961.43    264.85 o 
 -13   1   5    21345.15    19953.77    283.14 o 
 -11   1   5   104647.78   106851.49   1091.22 o 
  -9   1   5   104697.33   111687.16   1177.48 o 
  -7   1   5    60160.50    62424.02    493.25 o 
  -5   1   5     4341.39     3854.46    107.07 o 
  -3   1   5    10315.68     9923.86    165.02 o 
  -1   1   5    25443.30    24863.74    566.03 o 
   1   1   5      123.44      157.17     65.21 o 
   3   1   5    10302.43     9727.75    247.67 o 
   5   1   5    38207.55    40935.43   1479.99 o 
   7   1   5    38871.36    37236.62   1839.02 o 
   9   1   5    30283.12    28875.94   2627.95 o 
  11   1   5    12182.50    11777.10    860.95 o 
  13   1   5     4430.84     4260.95    364.95 o 
  15   1   5      158.92      152.79     97.74 o 
  17   1   5       38.17       56.25    132.60 o 
  19   1   5      507.75      390.65    153.57 o 
  21   1   5      285.79      287.60    315.44 o 
  23   1   5      914.87     1427.55    421.13 o 
 -32   2   5      362.28      218.90    222.41 o 
 -30   2   5     1474.00     1651.04    330.99 o 
 -28   2   5     1785.57     1747.86    202.19 o 
 -26   2   5       87.04       97.81     58.55 o 
 -24   2   5     1973.17     1898.14    188.59 o 
 -22   2   5    11366.15    11768.21    394.50 o 
 -20   2   5    28436.05    30330.98    672.81 o 
 -18   2   5    22719.09    24540.74    499.60 o 
 -16   2   5     2026.16     2142.61    121.61 o 
 -14   2   5     7179.13     7683.10    174.23 o 
 -12   2   5    44905.57    46415.89    482.19 o 
 -10   2   5    56080.93    56820.15    668.90 o 
  -8   2   5     2573.76     2175.76     85.77 o 
  -6   2   5     6191.92     6206.88    141.00 o 
  -4   2   5    41725.84    42762.58    766.55 o 
  -2   2   5    82410.59    83668.41    724.36 o 
   0   2   5    92668.98    96756.20    810.24 o 
   2   2   5    23340.09    25456.33    646.80 o 
   4   2   5     2647.49     2675.45    174.26 o 
   6   2   5    17632.82    17849.81    379.51 o 
   8   2   5    18135.03    18336.33    498.06 o 
  10   2   5     9184.98     8771.96    364.83 o 
  12   2   5      197.51      197.30    146.32 o 
  14   2   5     6292.86     6497.21   1013.03 o 
  16   2   5     5290.90     5437.93    794.74 o 
  18   2   5     4821.64     5376.84    820.80 o 
  20   2   5      844.40     1117.59    451.95 o 
  22   2   5      192.89      174.67    326.84 o 
  24   2   5      188.12      173.03    273.32 o 
 -31   3   5       44.74      131.91    287.71 o 
 -29   3   5      699.43      589.72    374.46 o 
 -27   3   5       16.01      120.00    162.91 o 
 -25   3   5      960.79      836.71    143.95 o 
 -23   3   5     4263.80     4200.82    256.93 o 
 -21   3   5    33246.27    35948.69    795.79 o 
 -19   3   5    29930.25    30872.60    642.58 o 
 -17   3   5    15699.05    16187.54    450.46 o 
 -15   3   5     3696.39     3627.78    188.10 o 
 -13   3   5       69.49       83.08     94.69 o 
 -11   3   5    15432.22    15615.66    264.80 o 
  -9   3   5     3052.44     3168.85    152.01 o 
  -7   3   5     1145.79     1045.68    106.10 o 
  -5   3   5    39984.08    40633.94    448.48 o 
  -3   3   5    75559.00    78850.78   1255.60 o 
  -1   3   5    78658.50    83201.72   1502.17 o 
   1   3   5    34256.00    34527.75    487.68 o 
   3   3   5     5008.98     4887.44    223.21 o 
   5   3   5      655.00      845.29    137.26 o 
   7   3   5     2399.67     2328.45    181.88 o 
   9   3   5      372.90      352.43    123.63 o 
  11   3   5      323.42      325.86    141.85 o 
  13   3   5     4289.85     4014.92    377.70 o 
  15   3   5     4296.78     3701.71    366.44 o 
  17   3   5     6805.93     5193.23    920.99 o 
  19   3   5     2974.58     3655.85    883.62 o 
  21   3   5     1065.57     1266.43    407.25 o 
  23   3   5       95.32      137.86    246.07 o 
 -30   4   5      739.70      486.74    335.73 o 
 -28   4   5     1261.57     1226.18    409.66 o 
 -26   4   5        8.87      106.34    142.14 o 
 -24   4   5      373.17      324.50    136.97 o 
 -22   4   5      431.08      442.64    128.03 o 
 -20   4   5       60.33      142.27    131.85 o 
 -18   4   5      323.60      308.08    122.63 o 
 -16   4   5     6815.07     7030.00    288.10 o 
 -14   4   5     4214.34     3983.24    227.86 o 
 -12   4   5     6605.47     6305.02    186.61 o 
 -10   4   5    10468.48    10530.93    255.99 o 
  -8   4   5     5596.12     5534.92    215.12 o 
  -6   4   5      252.53      174.76     82.72 o 
  -4   4   5        2.06       35.69    115.51 o 
  -2   4   5       18.09       79.01    112.94 o 
   0   4   5      477.96      424.58    115.03 o 
   2   4   5     1695.97     1636.57    164.33 o 
   4   4   5     5415.84     5361.01    233.38 o 
   6   4   5     6166.01     6311.79    252.03 o 
   8   4   5     2529.12     2610.58    199.69 o 
  10   4   5     1971.77     2163.37    228.90 o 
  12   4   5      724.58      787.00    291.64 o 
  14   4   5       36.11       60.17    216.66 o 
  16   4   5       53.75      114.49    226.96 o 
  18   4   5       24.84      114.19    232.18 o 
  20   4   5      123.06      131.56    277.05 o 
 -27   5   5        0.23      116.54    221.59 o 
 -25   5   5      403.82      464.39    181.62 o 
 -23   5   5     1848.67     1914.54    246.95 o 
 -21   5   5     3340.27     3737.16    350.79 o 
 -19   5   5     9351.83     9971.50    476.23 o 
 -17   5   5     4447.08     4046.93    332.15 o 
 -15   5   5     3829.67     3708.04    256.87 o 
 -13   5   5        0.55      145.94    155.59 o 
 -11   5   5       14.09       93.70     83.48 o 
  -9   5   5       38.99      102.95    110.25 o 
  -7   5   5      607.49      556.53    154.56 o 
  -5   5   5     3399.60     3161.96    243.28 o 
  -3   5   5    20438.42    20768.08    539.97 o 
  -1   5   5     7427.09     7062.15    279.98 o 
   1   5   5    14386.16    14756.31    424.93 o 
   3   5   5     3376.34     3388.94    216.92 o 
   5   5   5       78.42      182.02    156.39 o 
   7   5   5     1260.62      984.11    156.87 o 
   9   5   5      260.57      148.47     90.30 o 
  11   5   5       18.35       37.45     98.21 o 
  13   5   5      883.25      889.79    194.86 o 
  15   5   5      950.59      841.21    330.85 o 
  17   5   5     1127.60      991.46    416.94 o 
  19   5   5     1409.34     1234.91    651.92 o 
 -26   6   5     1325.57     1475.77    333.34 o 
 -24   6   5      332.03      300.56    158.86 o 
 -22   6   5      346.30      332.11    202.07 o 
 -20   6   5     1284.86     1243.30    192.65 o 
 -18   6   5     1435.87     1323.01    217.20 o 
 -16   6   5      719.65      464.24    155.30 o 
 -14   6   5    10008.98     9835.24    490.51 o 
 -12   6   5    16874.32    16926.96    297.99 o 
 -10   6   5    21088.03    21487.68    349.58 o 
  -8   6   5    21266.56    22523.51    737.43 o 
  -6   6   5      116.90      136.61    167.20 o 
  -4   6   5     1646.39     1665.04    202.53 o 
  -2   6   5     1761.73     1614.54    216.09 o 
   0   6   5     2029.58     1886.13    251.08 o 
   2   6   5       73.10       82.78    182.83 o 
   4   6   5     3315.82     3409.34    329.31 o 
   6   6   5    10309.23    11295.23    818.84 o 
   8   6   5    12040.81    13156.43    671.30 o 
  10   6   5     7209.58     7707.34    694.48 o 
  12   6   5     1110.32     1054.67    309.23 o 
  14   6   5        2.06       65.60    206.01 o 
  16   6   5      111.74      125.81    237.28 o 
 -23   7   5      163.07      112.93    186.85 o 
 -21   7   5      608.63      573.65    224.61 o 
 -19   7   5      948.68      896.05    257.71 o 
 -17   7   5       74.00       70.87    141.13 o 
 -15   7   5      947.43      726.41    232.17 o 
 -13   7   5     5398.02     5555.59    563.70 o 
 -11   7   5    10138.79     9083.71    729.82 o 
  -9   7   5     8299.09     8414.52    354.61 o 
  -7   7   5     2493.64     2583.36    264.57 o 
  -5   7   5      194.50      224.56    214.45 o 
  -3   7   5     2575.58     2516.59    328.14 o 
  -1   7   5     3674.02     3685.22    348.08 o 
   1   7   5      392.69      456.54    194.14 o 
   3   7   5      587.15      413.78    155.57 o 
   5   7   5     3299.68     3345.21    379.39 o 
   7   7   5     5614.95     6116.24    511.53 o 
   9   7   5     3441.78     3682.49    303.77 o 
  11   7   5     1025.03     1095.45    362.80 o 
  13   7   5       37.46       98.39    239.38 o 
 -18   8   5     1016.32      870.69    292.72 o 
 -16   8   5      713.27      757.38    219.80 o 
 -14   8   5      129.50      178.77    173.33 o 
 -12   8   5      284.36      201.97    167.11 o 
 -10   8   5        0.11      107.80    177.79 o 
  -8   8   5       87.15      104.45    103.87 o 
  -6   8   5     3064.40     3029.38    286.85 o 
  -4   8   5     4609.30     4426.44    356.49 o 
  -2   8   5     2813.21     2885.35    367.43 o 
   0   8   5     4573.75     4610.28    443.86 o 
   2   8   5     2345.16     2468.90    439.13 o 
   4   8   5        3.42       84.12    145.64 o 
   6   8   5       30.56       33.09    112.96 o 
   8   8   5       48.21      120.11    195.24 o 
  10   8   5       54.83      117.98    193.67 o 
 -11   9   5       16.04      140.37    184.10 o 
  -9   9   5     1077.91     1023.05    387.71 o 
  -7   9   5      503.45      353.11    207.07 o 
  -5   9   5      209.53      223.79    160.15 o 
  -3   9   5        1.65      105.72    116.15 o 
  -1   9   5        8.83       40.86    100.12 o 
   1   9   5       20.96      124.74    134.06 o 
 -32   0   6     1595.68     1913.17    475.06 o 
 -30   0   6     3640.43     4378.62    474.42 o 
 -28   0   6    12509.61    13109.00    728.81 o 
 -26   0   6    19383.86    18958.37   1024.96 o 
 -24   0   6     8683.67     8613.44    367.12 o 
 -22   0   6      520.47      474.24    133.05 o 
 -20   0   6     4852.79     4977.41    274.05 o 
 -18   0   6    13377.92    12798.34    420.20 o 
 -16   0   6     2592.80     2226.24    144.01 o 
 -14   0   6    18535.31    19253.50    288.23 o 
 -12   0   6    95262.98   103134.20   1872.15 o 
  -6   0   6    65304.16    66795.96    661.32 o 
  -4   0   6      940.69      645.02    124.00 o 
  -2   0   6     2210.74     2265.14    194.18 o 
   0   0   6    22041.75    20756.71   1486.60 o 
   2   0   6     2220.54     2140.84    177.11 o 
   4   0   6     1507.27     1326.92    223.08 o 
   6   0   6    32974.55    30856.26   1860.95 o 
   8   0   6    50295.61    47458.71   2558.16 o 
  10   0   6    43217.63    42977.39   4058.00 o 
  12   0   6    14845.51    13980.94   2211.79 o 
  14   0   6     2210.63     1860.11    501.36 o 
  16   0   6      235.66      692.21    646.85 o 
  18   0   6     1041.79     1350.90    487.77 o 
  20   0   6       22.47      107.59    357.39 o 
  22   0   6      445.32      298.23    382.15 o 
 -33   1   6        0.31       -8.33    170.92 o 
 -31   1   6      330.10      308.79    175.62 o 
 -29   1   6     2349.94     2379.54    210.85 o 
 -27   1   6     3160.68     3086.25    222.40 o 
 -25   1   6     1323.95     1313.19    148.19 o 
 -23   1   6     1461.84     1247.70    142.04 o 
 -21   1   6     9597.72     9675.65    274.52 o 
 -19   1   6    20155.60    19736.59    435.70 o 
 -17   1   6     9129.46     8474.11    195.93 o 
 -15   1   6     4011.89     3768.12    187.96 o 
 -13   1   6      635.44      803.14     89.04 o 
 -11   1   6    30329.82    31926.35    386.78 o 
  -9   1   6    39610.64    40960.91    577.50 o 
  -7   1   6     8290.15     7419.40    132.84 o 
  -5   1   6     1311.99     1252.19    103.69 o 
  -3   1   6     2762.46     2709.77    143.47 o 
  -1   1   6    45654.67    43750.08   1103.80 o 
   1   1   6    29059.18    27871.27    965.85 o 
   3   1   6     9818.16     9412.67    373.35 o 
   5   1   6     1547.72     1618.41    194.70 o 
   7   1   6     2654.30     2427.14    219.39 o 
   9   1   6     7999.96     7430.46    547.58 o 
  11   1   6     3148.34     3061.06    256.92 o 
  13   1   6        5.53       64.45    104.09 o 
  15   1   6      319.22      212.74    142.25 o 
  17   1   6     1129.15     1731.94    511.37 o 
  19   1   6     2462.55     3154.45    659.60 o 
  21   1   6      473.36      754.87    472.71 o 
  23   1   6       11.29       22.54    215.21 o 
 -32   2   6      591.50      574.32    396.83 o 
 -30   2   6      761.62      831.48    289.13 o 
 -28   2   6      623.54      577.63    146.55 o 
 -26   2   6     2033.31     1942.46    159.26 o 
 -24   2   6      808.49      822.97    109.27 o 
 -22   2   6     3746.66     3728.14    184.71 o 
 -20   2   6     5374.45     5599.15    262.70 o 
 -18   2   6    17323.74    17305.62    374.72 o 
 -16   2   6    17600.34    18230.70    315.45 o 
 -14   2   6     5121.29     5078.70    150.67 o 
 -12   2   6     7194.25     6851.47    131.36 o 
 -10   2   6     5871.96     5995.90    137.18 o 
  -8   2   6      869.37      780.35     83.96 o 
  -6   2   6     8743.82     8316.88    185.07 o 
  -4   2   6    23116.22    23038.36    305.45 o 
  -2   2   6    20039.62    20285.29    309.37 o 
   0   2   6    83303.18    89726.04    855.92 o 
   2   2   6      916.60      681.59    118.21 o 
   4   2   6     4278.60     3814.10    192.50 o 
   6   2   6     3953.70     3779.76    224.38 o 
   8   2   6     2496.37     2436.95    188.10 o 
  10   2   6      231.54      201.74     91.82 o 
  12   2   6     6111.10     5858.43   1063.62 o 
  14   2   6     2062.43     1844.79    371.45 o 
  16   2   6     3976.26     3885.62   1072.96 o 
  18   2   6      707.78      429.79    164.18 o 
  20   2   6      531.77      618.46    357.73 o 
  22   2   6      275.62      385.82    313.47 o 
 -31   3   6       51.41       66.28    123.42 o 
 -29   3   6      425.99      380.62    271.63 o 
 -27   3   6      302.83      203.88    111.65 o 
 -25   3   6      803.92      701.47    132.11 o 
 -23   3   6       14.27       95.13    104.62 o 
 -21   3   6    10398.63     9998.56    399.77 o 
 -19   3   6    15089.73    15604.53    418.91 o 
 -17   3   6    12077.99    12293.51    369.78 o 
 -15   3   6     7439.61     7335.27    295.49 o 
 -13   3   6     1102.87     1046.42    103.32 o 
 -11   3   6     3364.71     3344.77    156.50 o 
  -9   3   6     9266.47     9504.36    284.66 o 
  -7   3   6     7508.06     7639.98    195.34 o 
  -5   3   6        0.46       23.92     70.82 o 
  -3   3   6     6162.10     5962.23    209.02 o 
  -1   3   6    33263.10    33245.53    461.55 o 
   1   3   6    27702.29    27592.60    454.49 o 
   3   3   6     7526.35     7384.96    317.26 o 
   5   3   6     1047.37     1055.16    167.93 o 
   7   3   6       87.59      136.80    100.64 o 
   9   3   6     1327.17     1170.52    211.39 o 
  11   3   6      483.27      425.16    171.90 o 
  13   3   6       84.02       80.93    154.86 o 
  15   3   6      692.41      503.70    228.22 o 
  17   3   6     1399.24     1374.94    441.86 o 
  19   3   6      894.96     1060.03    455.22 o 
  21   3   6      366.44      299.98    353.89 o 
 -30   4   6       12.89       25.47    105.86 o 
 -28   4   6      169.45      198.53    462.79 o 
 -26   4   6      294.95      248.88    157.28 o 
 -24   4   6      344.08      235.40    116.67 o 
 -22   4   6     7111.02     7121.51    330.68 o 
 -20   4   6    10165.15    10790.81    314.18 o 
 -18   4   6    25516.52    26781.44    836.97 o 
 -16   4   6    28365.24    29392.72    614.99 o 
 -14   4   6     5051.90     5177.91    300.79 o 
 -12   4   6      935.16      878.76    109.93 o 
 -10   4   6     6497.43     6173.71    216.33 o 
  -8   4   6     5314.04     5049.63    195.67 o 
  -6   4   6       75.56      139.40     98.36 o 
  -4   4   6    16032.29    16022.80    333.54 o 
  -2   4   6    32190.96    33433.23    641.98 o 
   0   4   6    44219.78    45970.01   1076.10 o 
   2   4   6    28486.25    29347.87    672.39 o 
   4   4   6    11756.27    12931.24    394.47 o 
   6   4   6       12.37       72.97    105.87 o 
   8   4   6     1371.41     1428.87    191.31 o 
  10   4   6     1528.65     1607.16    302.85 o 
  12   4   6        1.73      106.94    146.71 o 
  14   4   6      589.13      467.38    193.52 o 
  16   4   6     2705.33     2195.76    645.24 o 
  18   4   6     2329.45     2057.64    628.15 o 
  20   4   6     1908.98     2219.91    758.16 o 
 -29   5   6     2856.02     3366.32    479.13 o 
 -27   5   6     3650.06     3832.01    451.03 o 
 -25   5   6     4108.66     4294.58    356.03 o 
 -23   5   6      372.88      333.28    125.63 o 
 -21   5   6      632.08      557.16    157.03 o 
 -19   5   6     4447.22     4401.63    294.55 o 
 -17   5   6     2573.17     2365.41    207.29 o 
 -15   5   6      734.17      662.44    148.14 o 
 -13   5   6    10307.61    10245.82    178.59 o 
 -11   5   6    27421.49    27895.75    539.87 o 
  -9   5   6    31362.79    31783.26    668.08 o 
  -7   5   6    25205.44    25161.78    584.72 o 
  -5   5   6    14684.48    14879.71    403.01 o 
  -3   5   6     2595.14     2394.98    220.76 o 
  -1   5   6    14874.89    14768.68    426.09 o 
   1   5   6     3902.70     3463.95    263.92 o 
   3   5   6       73.91      106.97    112.57 o 
   5   5   6     1509.32     1566.50    205.66 o 
   7   5   6     9054.24     9497.79    461.30 o 
   9   5   6    12487.96    12551.46    479.66 o 
  11   5   6     4659.10     5025.67    387.87 o 
  13   5   6      835.51      881.08    371.53 o 
  15   5   6       15.30       -1.42    194.54 o 
  17   5   6       67.87      128.30    212.06 o 
 -26   6   6      629.51      464.48    314.33 o 
 -24   6   6      155.35      111.10    137.62 o 
 -22   6   6        4.05       50.03    165.50 o 
 -20   6   6       13.43       80.07    119.75 o 
 -18   6   6      100.75      171.88    141.05 o 
 -16   6   6     1104.61      963.43    181.78 o 
 -14   6   6     1516.03     1524.32    222.17 o 
 -12   6   6     5300.95     5140.66    224.41 o 
 -10   6   6     6551.20     6510.50    255.96 o 
  -8   6   6     2026.05     1997.78    250.84 o 
  -6   6   6     2024.71     1862.62    235.35 o 
  -4   6   6      476.89      378.68    136.61 o 
  -2   6   6      194.58      175.85    164.62 o 
   0   6   6        2.71       40.06    175.18 o 
   2   6   6      505.61      376.83    129.31 o 
   4   6   6      677.84      603.78    142.53 o 
   6   6   6     2216.50     2424.63    242.90 o 
   8   6   6     1335.48     1518.18    212.33 o 
  10   6   6     2875.62     2954.15    338.45 o 
  12   6   6      627.72      516.61    253.30 o 
  14   6   6      139.94      128.17    257.23 o 
  16   6   6      129.88      196.70    263.53 o 
 -23   7   6      655.63      601.68    261.29 o 
 -21   7   6      463.93      322.74    244.53 o 
 -19   7   6      240.38      191.21    171.84 o 
 -17   7   6      251.11      242.07    160.57 o 
 -15   7   6      138.34      194.77    159.26 o 
 -13   7   6     1034.76      825.18    129.78 o 
 -11   7   6     1738.51     1373.69    220.46 o 
  -9   7   6     4394.65     4283.84    311.02 o 
  -7   7   6     4884.04     4956.02    354.18 o 
  -5   7   6     5142.05     4883.47    406.59 o 
  -3   7   6     1331.65     1370.06    284.91 o 
  -1   7   6      607.80      538.28    215.64 o 
   1   7   6       38.17       66.96    182.11 o 
   3   7   6      255.18      260.57    134.60 o 
   5   7   6      508.87      446.22    168.82 o 
   7   7   6      622.49      545.47    180.00 o 
   9   7   6     1081.58      954.01    194.85 o 
  11   7   6     1242.98     1123.13    360.48 o 
  13   7   6      988.37     1019.13    364.44 o 
 -18   8   6     1087.16     1128.74    237.53 o 
 -16   8   6      340.36      389.65    187.08 o 
 -14   8   6       55.10      136.24    150.48 o 
 -12   8   6     2282.35     2167.43    522.56 o 
 -10   8   6     4080.19     4101.30    380.13 o 
  -8   8   6     3422.18     3750.47    315.25 o 
  -6   8   6     2158.39     2148.58    298.15 o 
  -4   8   6      101.98      131.38    164.02 o 
  -2   8   6      971.66      793.13    234.22 o 
   0   8   6      479.93      500.29    201.03 o 
   2   8   6     1082.93     1177.80    269.37 o 
   4   8   6       12.90       93.27    136.28 o 
   6   8   6      579.86      682.74    255.54 o 
   8   8   6     1260.34     1148.37    302.25 o 
  -9   9   6       28.86       49.36    138.23 o 
  -7   9   6        6.46      147.58    172.35 o 
  -5   9   6      421.74      303.48    162.82 o 
  -3   9   6     1658.24     1532.74    230.76 o 
  -1   9   6     4123.83     3995.23    422.56 o 
 -33   1   7        0.00       88.53    190.86 o 
 -31   1   7      999.11      763.65    360.24 o 
 -29   1   7     4448.53     4608.62    355.07 o 
 -27   1   7     8961.00     9116.03    335.44 o 
 -25   1   7    14172.86    14835.30    480.06 o 
 -23   1   7    13992.46    13966.60    541.00 o 
 -21   1   7      537.69      460.63     97.88 o 
 -19   1   7      181.36      155.80     77.42 o 
 -17   1   7     3571.72     3651.62    180.62 o 
 -15   1   7       23.87       48.56     78.08 o 
 -13   1   7     8536.15     8701.24    195.10 o 
 -11   1   7    38441.04    39628.65    459.70 o 
  -9   1   7    68439.18    72157.94    700.52 o 
  -7   1   7   115105.40   123411.95   1935.79 o 
  -5   1   7    38493.46    37213.57    562.68 o 
  -3   1   7    13509.31    13674.77    427.83 o 
  -1   1   7        9.88       73.01     73.62 o 
   1   1   7     1611.03     1432.48    141.19 o 
   3   1   7      373.16      424.17    117.48 o 
   5   1   7      192.00      300.23    107.16 o 
   7   1   7     6571.15     6694.78    460.06 o 
   9   1   7    16823.84    17325.94   1161.85 o 
  11   1   7    10962.84    10365.78    773.14 o 
  13   1   7     4018.67     3898.40    700.10 o 
  15   1   7     5928.06     7409.27    809.56 o 
  17   1   7      352.32      403.99    281.82 o 
  19   1   7       19.09      194.77    348.20 o 
  21   1   7        5.97       84.88    274.25 o 
 -32   2   7      567.97      476.38    335.70 o 
 -30   2   7        0.69       44.55    143.89 o 
 -28   2   7     2290.61     2261.04    255.12 o 
 -26   2   7     7129.70     6862.02    289.43 o 
 -24   2   7     2931.51     2970.23    172.04 o 
 -22   2   7       57.14       92.30     52.37 o 
 -20   2   7     1856.23     1879.32    123.54 o 
 -18   2   7    43727.41    44153.20    906.78 o 
 -16   2   7    46065.27    48015.50    617.72 o 
 -14   2   7    17673.82    17521.58    229.64 o 
 -12   2   7        0.13       29.47     35.21 o 
 -10   2   7     2425.62     1991.77    105.26 o 
  -8   2   7    65968.75    67384.69    840.66 o 
  -6   2   7    29506.01    29698.21    425.46 o 
  -4   2   7       14.60       85.78     90.00 o 
  -2   2   7    16588.21    16016.86    290.49 o 
   0   2   7     8680.41     8990.90    288.73 o 
   2   2   7    41048.00    41242.30    852.27 o 
   4   2   7    21602.41    21028.30    433.00 o 
   6   2   7      389.82      267.93    105.30 o 
   8   2   7     1224.05     1403.94    202.20 o 
  10   2   7     3381.02     3085.75    448.31 o 
  12   2   7     4436.89     4147.18    640.55 o 
  14   2   7      331.29      256.39    149.57 o 
  16   2   7      520.50      631.79    384.61 o 
  18   2   7      978.94     1205.03    508.64 o 
  20   2   7      935.61     1338.19    484.22 o 
 -31   3   7      683.17      621.67    326.70 o 
 -29   3   7       41.27        9.35    129.18 o 
 -27   3   7     1227.88     1070.79    156.48 o 
 -25   3   7      503.34      474.17     99.60 o 
 -23   3   7     1716.08     1446.65    149.74 o 
 -21   3   7     6543.47     6595.29    296.50 o 
 -19   3   7    25539.97    26013.17    556.82 o 
 -17   3   7    37970.21    40940.29    815.98 o 
 -15   3   7    31916.09    32911.41    569.99 o 
 -13   3   7    11123.72    10888.17    268.45 o 
 -11   3   7       20.99       38.03     67.06 o 
  -9   3   7     3136.74     3127.15    165.53 o 
  -7   3   7     7241.02     6887.81    192.48 o 
  -5   3   7       59.85       84.80     93.08 o 
  -3   3   7     3456.95     3348.18    183.57 o 
  -1   3   7    41028.43    43346.90    644.71 o 
   1   3   7    54508.41    57438.61   1026.15 o 
   3   3   7    42729.63    45914.10    806.14 o 
   5   3   7     9650.01     9639.00    323.76 o 
   7   3   7      544.16      559.10    142.96 o 
   9   3   7      458.35      417.74    165.56 o 
  11   3   7      455.93      462.70    218.60 o 
  13   3   7       41.05       66.39    120.66 o 
  15   3   7      453.22      332.66    154.40 o 
  17   3   7     1933.72     2106.65    667.89 o 
  19   3   7     2002.18     2876.33    572.00 o 
 -30   4   7      341.55      272.70    201.68 o 
 -28   4   7      630.66      519.42    227.21 o 
 -26   4   7     2303.27     1918.96    251.80 o 
 -24   4   7     1483.25     1286.16    192.73 o 
 -22   4   7        0.97       53.66     99.65 o 
 -20   4   7      502.26      408.73    100.67 o 
 -18   4   7        4.85       59.56    106.22 o 
 -16   4   7      142.80      260.05    124.69 o 
 -14   4   7      750.00      662.30    131.71 o 
 -12   4   7     4386.60     4230.11    191.52 o 
 -10   4   7     5084.63     4739.18    185.13 o 
  -8   4   7     9200.40     9018.47    254.36 o 
  -6   4   7     5613.05     5177.25    210.32 o 
  -4   4   7     3260.25     3213.15    180.69 o 
  -2   4   7      203.82      182.29    116.04 o 
   0   4   7        7.10       60.62     93.10 o 
   2   4   7        0.10       89.77    105.12 o 
   4   4   7      400.71      351.70    161.17 o 
   6   4   7     2249.52     2206.44    224.31 o 
   8   4   7     1213.84     1345.56    240.82 o 
  10   4   7     2546.43     2476.54    345.46 o 
  12   4   7     1562.54     1167.26    241.02 o 
  14   4   7      234.92      153.29    128.04 o 
  16   4   7       42.55       85.28    217.18 o 
  18   4   7        2.05      -11.90    197.66 o 
 -29   5   7      117.38      129.24    198.18 o 
 -27   5   7       27.31      107.59    209.78 o 
 -25   5   7        0.56       75.47    115.04 o 
 -23   5   7      105.27      156.65    147.41 o 
 -21   5   7     1278.47     1125.67    175.63 o 
 -19   5   7     7291.44     7640.51    388.85 o 
 -17   5   7     4668.17     4162.76    411.01 o 
 -15   5   7     5817.48     5728.42    263.01 o 
 -13   5   7     9027.19     9157.59    337.43 o 
 -11   5   7     1849.65     1724.78    155.00 o 
  -9   5   7        0.92      104.55    105.57 o 
  -7   5   7      563.68      505.02    142.04 o 
  -5   5   7     2798.61     2723.66    203.77 o 
  -3   5   7     1044.56      978.61    183.31 o 
  -1   5   7     8761.53     9003.09    315.55 o 
   1   5   7     6806.54     6444.92    270.35 o 
   3   5   7     9289.30     9312.89    358.64 o 
   5   5   7     6543.87     6309.33    385.36 o 
   7   5   7      883.43      895.10    161.25 o 
   9   5   7      141.99      157.66    134.35 o 
  11   5   7        0.17       61.10     89.87 o 
  13   5   7        0.19       96.46    244.31 o 
  15   5   7      253.64      286.24    359.13 o 
  17   5   7      118.00      168.46    288.81 o 
 -26   6   7     4162.92     4149.72    477.27 o 
 -24   6   7     3156.39     3385.14    704.47 o 
 -22   6   7     1356.45     1546.56    287.67 o 
 -20   6   7       14.63       71.66    101.79 o 
 -18   6   7       67.14      144.09    119.35 o 
 -16   6   7     4222.56     4231.60    298.43 o 
 -14   6   7      434.53      552.94     90.88 o 
 -12   6   7     2070.26     1811.40    166.03 o 
 -10   6   7    12577.35    12348.37    468.52 o 
  -8   6   7    14870.90    15121.58    493.91 o 
  -6   6   7    17281.68    17537.13    442.72 o 
  -4   6   7     4323.44     4325.88    246.05 o 
  -2   6   7     1907.79     1707.23    223.72 o 
   0   6   7      893.27      841.83    184.57 o 
   2   6   7     1275.23     1157.37    216.26 o 
   4   6   7      531.27      521.45    159.55 o 
   6   6   7      658.59      494.83    136.19 o 
   8   6   7     2622.20     2922.18    353.30 o 
  10   6   7     3187.69     3412.05    338.36 o 
  12   6   7     2915.55     3214.02    511.51 o 
  14   6   7     1793.80     1725.90    469.51 o 
 -23   7   7     1149.30     1144.80    509.40 o 
 -21   7   7        0.00      134.78    168.28 o 
 -19   7   7     1264.78     1148.29    267.36 o 
 -17   7   7     2068.20     1901.97    321.67 o 
 -15   7   7      500.48      544.11    207.49 o 
 -13   7   7      212.79      145.57    152.70 o 
 -11   7   7     3521.71     3429.32    401.49 o 
  -9   7   7     9823.14     9514.88    529.00 o 
  -7   7   7     9868.25     9925.06    541.56 o 
  -5   7   7     5295.81     5555.19    377.18 o 
  -3   7   7      169.85      230.15    160.41 o 
  -1   7   7      739.79      819.56    239.99 o 
   1   7   7     1858.02     1886.11    309.39 o 
   3   7   7      763.27      798.45    213.65 o 
   5   7   7       15.99       93.12    197.13 o 
   7   7   7      845.15      898.77    204.74 o 
   9   7   7     1878.65     2056.51    465.23 o 
  11   7   7     1973.26     2319.03    420.54 o 
 -18   8   7     2710.30     2611.40    322.94 o 
 -16   8   7     3046.62     2672.47    361.68 o 
 -14   8   7     1569.34     1587.37    400.20 o 
 -12   8   7       37.81       35.82    129.03 o 
 -10   8   7       65.05      102.69    174.84 o 
  -8   8   7        9.10      109.39    157.10 o 
  -6   8   7      163.21      179.28    151.26 o 
  -4   8   7     1145.51     1142.02    255.16 o 
  -2   8   7     3627.04     3602.71    502.28 o 
   0   8   7     2164.58     2354.45    331.88 o 
   2   8   7     2358.49     2076.59    271.83 o 
   4   8   7     1267.17     1332.71    228.77 o 
   6   8   7      240.82      214.77    263.08 o 
  -7   9   7      231.35      289.60    183.87 o 
  -5   9   7      175.43      165.32    153.16 o 
 -32   0   8      411.79      448.99    299.54 o 
 -30   0   8     1175.41      846.04    362.65 o 
 -28   0   8     8120.99     8326.56    609.35 o 
 -26   0   8    21556.04    21579.33   1195.55 o 
 -24   0   8    31168.68    31740.38    796.82 o 
 -22   0   8    22729.18    22565.93    791.85 o 
 -20   0   8     7024.00     7479.14    778.55 o 
 -18   0   8     1080.91     1760.66    819.09 o 
 -16   0   8    12392.21    12788.30    507.41 o 
 -14   0   8    14337.63    13765.26    848.67 o 
 -12   0   8       94.92      115.03     62.43 o 
 -10   0   8    21544.39    21013.71   1047.91 o 
  -8   0   8   134174.23   141115.69   6297.41 o 
  -6   0   8   136596.22   147696.03   4640.65 o 
  -4   0   8    60021.37    64571.82   1088.72 o 
  -2   0   8    17083.95    15246.60    723.52 o 
   0   0   8      476.91      371.59    161.02 o 
   2   0   8     1418.13     1221.22    246.40 o 
   4   0   8     2521.72     2246.99    292.39 o 
   6   0   8      288.08      191.50    156.41 o 
   8   0   8     1510.47     1341.35    251.59 o 
  10   0   8    10292.02    10516.30   1750.91 o 
  12   0   8    10843.76    14252.27   1517.43 o 
  14   0   8     6508.56     8397.05   1251.20 o 
  16   0   8      265.74      771.10    738.45 o 
  18   0   8     2049.70     2560.03    750.94 o 
  20   0   8       82.73       72.53    326.49 o 
 -33   1   8     1673.34     1832.97    463.67 o 
 -31   1   8      755.96     1056.74    260.30 o 
 -29   1   8       32.48       92.31    117.35 o 
 -27   1   8      484.93      580.47     78.51 o 
 -25   1   8     4599.91     4460.04    191.98 o 
 -23   1   8     3941.34     3733.83    238.69 o 
 -21   1   8     1954.67     1799.17    172.15 o 
 -19   1   8     2750.40     2766.06    177.67 o 
 -17   1   8    19127.49    20509.75    371.21 o 
 -15   1   8    27762.56    27977.46    411.35 o 
 -13   1   8    14782.41    14206.29    262.99 o 
 -11   1   8      639.62      576.33     67.72 o 
  -9   1   8     5938.72     5900.08    151.84 o 
  -7   1   8    15277.71    15159.65    250.11 o 
  -5   1   8    25036.12    24785.54    336.56 o 
  -3   1   8    12700.93    13050.98    481.76 o 
  -1   1   8     3571.82     3585.98    169.83 o 
   1   1   8    16075.24    15518.58    558.60 o 
   3   1   8    33039.24    33325.91   1164.07 o 
   5   1   8     4352.74     4046.21    244.57 o 
   7   1   8      959.44      814.77    160.62 o 
   9   1   8      272.29      248.77    128.07 o 
  11   1   8     3160.49     3331.06    423.28 o 
  13   1   8     2930.74     3329.36    603.06 o 
  15   1   8       62.41       63.78    276.36 o 
  17   1   8        1.91      161.46    302.73 o 
  19   1   8      395.29      482.08    341.63 o 
 -32   2   8     1105.78     1112.49    479.66 o 
 -30   2   8      548.39      557.04    233.69 o 
 -28   2   8      897.73      968.72    215.97 o 
 -26   2   8      347.13      387.47     85.62 o 
 -24   2   8      316.88      305.81    105.91 o 
 -22   2   8     3899.01     3751.40    230.14 o 
 -20   2   8    18668.26    19144.26    504.76 o 
 -18   2   8     6327.97     6378.57    250.64 o 
 -16   2   8    11420.59    11398.40    317.31 o 
 -14   2   8     9194.23     8508.28    277.81 o 
 -12   2   8     2998.96     2661.72    122.06 o 
 -10   2   8     5929.51     5584.33    174.47 o 
  -8   2   8     5924.53     5458.17    180.23 o 
  -6   2   8     2167.00     2267.58    134.06 o 
  -4   2   8    30340.10    30786.99    673.97 o 
  -2   2   8     9424.13     9221.21    346.95 o 
   0   2   8     3907.30     3883.99    190.30 o 
   2   2   8     7679.00     7562.61    272.80 o 
   4   2   8     6992.71     6603.19    283.03 o 
   6   2   8     3049.02     3086.80    242.51 o 
   8   2   8     3297.34     2963.02    368.64 o 
  10   2   8     1020.66      847.87    242.15 o 
  12   2   8     1789.63     1488.94    277.44 o 
  14   2   8      586.40      635.15    371.98 o 
  16   2   8      645.27      613.79    350.80 o 
  18   2   8      486.13      597.85    363.25 o 
  20   2   8      327.39      267.58    293.00 o 
 -31   3   8      823.94      610.66    320.46 o 
 -29   3   8      368.88      308.94    219.69 o 
 -27   3   8      514.56      382.57    217.19 o 
 -25   3   8      698.22      697.30    107.16 o 
 -23   3   8      849.27      902.54    111.61 o 
 -21   3   8      218.62      148.33     54.71 o 
 -19   3   8     3384.86     3088.72    145.42 o 
 -17   3   8     9723.82     9687.19    226.47 o 
 -15   3   8    13617.00    13437.09    307.48 o 
 -13   3   8     7213.37     7264.83    219.54 o 
 -11   3   8     1574.40     1358.23    155.74 o 
  -9   3   8       57.64      107.35    106.72 o 
  -7   3   8     1987.48     1918.75    137.65 o 
  -5   3   8     3231.22     3105.74    166.91 o 
  -3   3   8        3.63       71.02    101.34 o 
  -1   3   8     1934.49     1786.10    205.79 o 
   1   3   8    10125.31    10489.13    343.25 o 
   3   3   8     3681.30     3572.98    252.88 o 
   5   3   8     7292.96     6776.85    287.99 o 
   7   3   8     2023.75     1884.06    305.80 o 
   9   3   8        2.15       75.35    115.71 o 
  11   3   8      181.92      145.12    189.41 o 
  13   3   8       37.33       59.81    132.60 o 
  15   3   8       56.44      176.28    352.38 o 
  17   3   8       12.03      180.76    373.65 o 
  19   3   8       57.40       66.52    219.44 o 
 -30   4   8      974.54      762.72    380.39 o 
 -28   4   8       18.80       47.10    131.21 o 
 -26   4   8      804.27      646.23    194.38 o 
 -24   4   8     1709.97     1538.97    210.77 o 
 -22   4   8     1329.94     1268.53    147.84 o 
 -20   4   8     1710.27     1664.11    162.05 o 
 -18   4   8    13219.81    13151.89    479.47 o 
 -16   4   8    38479.16    39521.69    717.54 o 
 -14   4   8    39511.71    41856.55    937.21 o 
 -12   4   8    23181.97    24155.46    510.00 o 
 -10   4   8     1473.31     1557.81    136.10 o 
  -8   4   8     2281.59     2184.34    154.53 o 
  -6   4   8     9544.77     9391.10    293.34 o 
  -4   4   8     2191.62     2063.73    167.72 o 
  -2   4   8        0.74       15.63    103.09 o 
   0   4   8     8194.18     8312.46    292.46 o 
   2   4   8    25725.45    27072.71   1084.97 o 
   4   4   8    20756.05    21280.65   1225.62 o 
   6   4   8     9249.91     9737.75    385.74 o 
   8   4   8     3151.29     3267.22    318.40 o 
  10   4   8        1.28      101.05    109.70 o 
  12   4   8      873.49      571.59    170.93 o 
  14   4   8      271.48      155.36    596.02 o 
  16   4   8        5.09       63.80    264.21 o 
 -29   5   8     1031.65      726.08    260.32 o 
 -27   5   8     3200.45     3019.04    498.89 o 
 -25   5   8     6706.85     7053.39    563.77 o 
 -23   5   8     6938.67     7032.54    788.99 o 
 -21   5   8     2119.04     2151.68    197.96 o 
 -19   5   8     2122.08     1797.91    189.99 o 
 -17   5   8     1985.26     1689.73    187.27 o 
 -15   5   8      747.53      753.12    107.69 o 
 -13   5   8      733.99      747.34    120.45 o 
 -11   5   8     1340.36     1165.60    133.01 o 
  -9   5   8    21506.73    21196.41    433.85 o 
  -7   5   8    23810.24    23439.22    423.95 o 
  -5   5   8     7034.39     7133.22    297.84 o 
  -3   5   8     8252.37     8336.76    284.19 o 
  -1   5   8      494.31      401.19    133.32 o 
   1   5   8     1018.66      870.84    169.34 o 
   3   5   8     2923.40     2891.86    280.54 o 
   5   5   8        9.65      102.66    131.03 o 
   7   5   8       27.70      122.50    124.60 o 
   9   5   8     2560.95     2521.41    291.09 o 
  11   5   8     2640.88     2834.62    440.50 o 
  13   5   8     2357.49     2346.54    665.45 o 
  15   5   8      560.10      511.94    481.48 o 
 -26   6   8     1268.04     1201.20    338.27 o 
 -24   6   8     1507.52     1304.28    532.79 o 
 -22   6   8     1277.03     1231.16    215.48 o 
 -20   6   8      808.63      746.20    249.96 o 
 -18   6   8        4.25       80.45    105.97 o 
 -16   6   8      180.00      136.36    121.06 o 
 -14   6   8        0.15       57.09     79.42 o 
 -12   6   8      423.72      414.62    101.24 o 
 -10   6   8     3014.53     3049.15    217.75 o 
  -8   6   8     6206.72     5874.23    337.23 o 
  -6   6   8     6620.24     5959.42    326.79 o 
  -4   6   8     4639.30     4613.77    310.13 o 
  -2   6   8      738.21      688.55    153.33 o 
   0   6   8       16.03       61.59    125.50 o 
   2   6   8       75.42      140.38    132.50 o 
   4   6   8      121.73      143.84    178.50 o 
   6   6   8      763.01      655.62    154.67 o 
   8   6   8     1112.23     1121.22    233.29 o 
  10   6   8      928.72      993.29    303.99 o 
  12   6   8      938.53      786.95    346.48 o 
 -23   7   8     1834.33     1802.39    375.43 o 
 -21   7   8     1519.59     1475.52    340.57 o 
 -19   7   8      951.98      972.82    240.67 o 
 -17   7   8      254.91      211.78    150.05 o 
 -15   7   8      218.93      138.59    143.46 o 
 -13   7   8      123.52      198.22    168.39 o 
 -11   7   8      412.40      343.47    188.75 o 
  -9   7   8      856.09      685.34    195.49 o 
  -7   7   8     2417.19     2374.32    327.11 o 
  -5   7   8     4189.58     4529.95    495.46 o 
  -3   7   8     4091.80     4196.11    472.22 o 
  -1   7   8     2226.65     2332.75    288.98 o 
   1   7   8      567.26      430.06    176.33 o 
   3   7   8       42.76       73.73    127.44 o 
   5   7   8        5.26       29.92    107.13 o 
   7   7   8      217.30      163.49    134.35 o 
   9   7   8      396.03      236.87    288.15 o 
 -18   8   8      103.39       82.81    144.14 o 
 -16   8   8      751.88      750.58    216.55 o 
 -14   8   8     1110.82     1036.21    244.27 o 
 -12   8   8      526.05      513.64    201.14 o 
 -10   8   8      705.69      722.36    308.99 o 
  -8   8   8     3079.87     2892.87    391.31 o 
  -6   8   8     3064.23     3074.94    341.42 o 
  -4   8   8     2602.16     2659.34    330.13 o 
  -2   8   8      263.25      174.89    135.17 o 
   0   8   8       30.51      110.47    142.30 o 
   2   8   8       54.28       79.44    150.31 o 
   4   8   8      496.91      538.72    191.59 o 
 -33   1   9        8.58      119.86    303.05 o 
 -31   1   9       34.07      108.83    139.29 o 
 -29   1   9       65.34       77.00    103.85 o 
 -27   1   9     4144.56     3735.77    241.86 o 
 -25   1   9    10695.86    11054.51    452.12 o 
 -23   1   9    17622.32    19014.40    691.68 o 
 -21   1   9    20421.14    20284.93    638.03 o 
 -19   1   9     7235.13     6923.61    224.80 o 
 -17   1   9     4253.31     4046.79    157.86 o 
 -15   1   9     1122.42     1159.33    135.94 o 
 -13   1   9      230.74      160.62     39.82 o 
 -11   1   9      565.82      593.50     69.86 o 
  -9   1   9     8649.82     8691.10    194.04 o 
  -7   1   9    16304.17    15773.16    262.26 o 
  -5   1   9    56695.76    57778.88   1397.41 o 
  -3   1   9    34294.77    33649.91   1358.81 o 
  -1   1   9    28737.29    28872.61   1369.97 o 
   1   1   9     1385.31     1278.76    161.20 o 
   3   1   9      218.23      264.82    121.61 o 
   5   1   9       12.93       94.26    101.17 o 
   7   1   9      155.77      158.23    175.66 o 
   9   1   9      883.88      786.33    275.61 o 
  11   1   9     4880.22     5526.63    662.50 o 
  13   1   9     3854.92     5285.22    905.23 o 
  15   1   9     2244.98     2941.92    584.28 o 
  17   1   9      886.80     1178.69    420.29 o 
  19   1   9      153.49      257.18    267.37 o 
 -32   2   9     3940.65     3851.11    672.71 o 
 -30   2   9     1536.40     2037.20    587.91 o 
 -28   2   9      193.85      173.12    120.39 o 
 -26   2   9     1757.76     1476.68    161.10 o 
 -24   2   9    13718.49    13616.94    540.64 o 
 -22   2   9     6786.01     6321.59    305.81 o 
 -20   2   9      661.85      748.16    154.26 o 
 -18   2   9     1079.77     1158.18    135.66 o 
 -16   2   9    14408.49    14637.73    346.99 o 
 -14   2   9    70402.63    78033.25    976.38 o 
 -12   2   9    35868.52    36037.74    444.96 o 
 -10   2   9     3739.00     3455.15    148.79 o 
  -8   2   9     3447.00     3340.15    160.64 o 
  -6   2   9    12204.45    12492.71    356.39 o 
  -4   2   9    46507.74    47865.38   1360.32 o 
  -2   2   9     4643.58     4824.84    223.36 o 
   0   2   9      538.28      497.54    123.00 o 
   2   2   9     6286.04     5730.38    261.93 o 
   4   2   9    15531.55    14857.21   1127.99 o 
   6   2   9    13017.94    13993.61    532.04 o 
   8   2   9     2755.62     2790.59    350.33 o 
  10   2   9       17.04       75.63    175.34 o 
  12   2   9      496.82      612.12    418.90 o 
  14   2   9     1631.21     2507.01    631.45 o 
  16   2   9      290.06      445.62    385.83 o 
  18   2   9       22.68      107.09    327.42 o 
 -31   3   9     4239.31     4367.58    742.61 o 
 -29   3   9     2450.92     2321.58    481.17 o 
 -27   3   9     1026.72      993.66    272.74 o 
 -25   3   9      208.85      185.10     91.69 o 
 -23   3   9     2951.84     2249.82    331.50 o 
 -21   3   9     1301.46      991.10    170.57 o 
 -19   3   9     2718.49     2584.92    122.47 o 
 -17   3   9    18891.59    18486.44    488.63 o 
 -15   3   9    39636.99    41834.79    621.06 o 
 -13   3   9    35573.92    38107.72    575.41 o 
 -11   3   9    20383.32    20600.88    422.28 o 
  -9   3   9     2545.71     2693.70    157.25 o 
  -7   3   9      128.86      146.84     88.64 o 
  -5   3   9     1532.19     1333.45    131.30 o 
  -3   3   9     1665.78     1620.69    165.12 o 
  -1   3   9     2366.33     2276.65    198.12 o 
   1   3   9    11111.57    10697.00    332.25 o 
   3   3   9    11742.15    11536.68    475.24 o 
   5   3   9    12949.38    14002.57    715.95 o 
   7   3   9     9048.79     9656.08    559.87 o 
   9   3   9      807.09      783.64    247.86 o 
  11   3   9       88.37      417.21    647.51 o 
  13   3   9        1.06       88.34    298.93 o 
  15   3   9        6.89       71.70    274.57 o 
  17   3   9       69.95       80.74    284.93 o 
 -30   4   9      191.99      227.80    196.21 o 
 -28   4   9      274.27      276.79    185.62 o 
 -26   4   9     1588.95     1490.77    454.62 o 
 -24   4   9     2646.64     2418.38    229.69 o 
 -22   4   9     2417.07     2277.35    162.45 o 
 -20   4   9      962.39      895.61    141.60 o 
 -18   4   9      149.00      117.66    104.19 o 
 -16   4   9       44.51       75.56     84.14 o 
 -14   4   9      132.65      194.24    109.10 o 
 -12   4   9      688.69      694.34    125.90 o 
 -10   4   9     1981.37     2023.98    182.93 o 
  -8   4   9     6250.52     6112.90    260.87 o 
  -6   4   9     6405.11     6205.27    268.16 o 
  -4   4   9     9678.68     9241.85    293.24 o 
  -2   4   9       10.85      173.69    107.25 o 
   0   4   9      958.00      931.73    173.39 o 
   2   4   9      213.73      121.58    115.50 o 
   4   4   9       60.52       83.94    139.98 o 
   6   4   9        0.93       72.62    131.44 o 
   8   4   9     1641.77     1460.53    296.07 o 
  10   4   9      513.96      606.05    247.71 o 
  12   4   9      582.39      482.43    349.70 o 
  14   4   9      360.48      261.42    461.69 o 
  16   4   9      229.98      223.19    275.53 o 
 -29   5   9     2434.14     2636.51    423.41 o 
 -27   5   9      802.42      745.05    248.54 o 
 -25   5   9        6.09       77.97    171.84 o 
 -23   5   9        0.91       74.32    105.13 o 
 -21   5   9       16.80      106.21    114.02 o 
 -19   5   9       66.97      154.83    129.90 o 
 -17   5   9     6287.16     5755.70    251.26 o 
 -15   5   9     4940.73     5087.28    246.54 o 
 -13   5   9     7866.81     7912.31    241.58 o 
 -11   5   9     9280.93    10172.71    567.84 o 
  -9   5   9     2461.65     2376.47    172.62 o 
  -7   5   9       68.78      118.33    103.60 o 
  -5   5   9     1073.11      990.76    171.65 o 
  -3   5   9       78.52      106.31    106.11 o 
  -1   5   9      184.93      112.01     86.62 o 
   1   5   9      924.81      941.29    200.40 o 
   3   5   9     2835.69     2696.69    252.45 o 
   5   5   9     3509.93     3702.21    319.06 o 
   7   5   9     1814.77     1673.86    270.86 o 
   9   5   9      906.23      887.48    421.27 o 
  11   5   9      412.73      379.15    323.16 o 
  13   5   9       52.65       35.37    212.25 o 
 -26   6   9     2034.29     2020.04    364.77 o 
 -24   6   9     4557.06     4594.68    667.41 o 
 -22   6   9     8309.01     8355.06    609.56 o 
 -20   6   9     3526.34     3388.60    428.68 o 
 -18   6   9      949.01      919.29    175.29 o 
 -16   6   9     1133.70      958.97    102.91 o 
 -14   6   9     2421.58     2305.78    218.92 o 
 -12   6   9     1148.79     1238.64    164.13 o 
 -10   6   9       11.48       49.42     91.64 o 
  -8   6   9     2628.09     2435.41    187.79 o 
  -6   6   9    18898.40    19161.20    693.19 o 
  -4   6   9    12311.41    12056.90    566.81 o 
  -2   6   9     6240.71     6761.87    473.64 o 
   0   6   9     1191.57     1399.40    266.05 o 
   2   6   9       21.94      158.20    204.07 o 
   4   6   9      117.82      145.20    176.19 o 
   6   6   9      568.35      600.41    185.28 o 
   8   6   9       33.31      116.26    148.01 o 
  10   6   9      425.45      305.64    244.67 o 
 -23   7   9     3569.20     3874.33    623.41 o 
 -21   7   9     2560.10     2809.63    409.29 o 
 -19   7   9      452.10      440.29    168.88 o 
 -17   7   9       94.34       45.15    109.58 o 
 -15   7   9      647.98      562.13    196.75 o 
 -13   7   9     2140.86     2066.20    386.44 o 
 -11   7   9      321.43      252.95    148.79 o 
  -9   7   9     1276.40      848.32    146.12 o 
  -7   7   9     3742.84     3760.82    331.95 o 
  -5   7   9     5522.09     5771.83    501.76 o 
  -3   7   9     4974.05     4990.84    454.49 o 
  -1   7   9     1589.87     1628.93    314.63 o 
   1   7   9        8.50      102.90    172.22 o 
   3   7   9      500.79      438.42    207.49 o 
   5   7   9      444.63      400.15    145.81 o 
   7   7   9      158.85      125.32    151.96 o 
 -16   8   9     2634.66     2535.79    314.24 o 
 -14   8   9     2945.98     2728.50    398.92 o 
 -12   8   9      867.81      876.03    388.97 o 
 -10   8   9      717.88      677.91    215.18 o 
  -8   8   9      274.94      176.39    152.09 o 
  -6   8   9        2.54      110.90    150.44 o 
  -4   8   9        0.98       59.73    143.95 o 
  -2   8   9      135.88      188.23    169.19 o 
   0   8   9     1380.55     1373.68    255.35 o 
   2   8   9     1658.20     1975.71    406.26 o 
 -32   0  10      441.12      539.70    301.51 o 
 -30   0  10      646.05      733.19    377.11 o 
 -28   0  10        5.68       82.39    317.29 o 
 -26   0  10     4793.28     4781.29    669.42 o 
 -24   0  10    19826.76    21130.35   1033.39 o 
 -22   0  10    34032.61    37995.02   1414.88 o 
 -20   0  10    20845.11    22145.57   1575.72 o 
 -18   0  10    23013.80    24570.08    913.03 o 
 -16   0  10     1762.08     1693.05    291.31 o 
 -14   0  10     3378.29     3352.18    158.27 o 
 -12   0  10     9210.63     8565.32    329.73 o 
 -10   0  10      279.92      286.49    121.08 o 
  -8   0  10     2509.48     2186.11    234.01 o 
  -6   0  10    33092.35    36514.86   1245.33 o 
  -4   0  10    50162.96    52231.59    884.90 o 
  -2   0  10    51371.01    52410.15   1585.48 o 
   0   0  10    22420.93    21733.73   1240.70 o 
   2   0  10     6545.40     6104.61    468.50 o 
   4   0  10      103.45      213.68    227.27 o 
   6   0  10     4174.71     4247.28    913.31 o 
   8   0  10       85.39       47.11    396.83 o 
  10   0  10      506.24      551.10    451.40 o 
  12   0  10       88.50      295.38    417.87 o 
  14   0  10     4865.15     6107.21   1055.52 o 
  16   0  10     5187.61     6465.91   1008.63 o 
 -33   1  10     1049.08     1092.77    571.91 o 
 -31   1  10     3692.59     3416.60    451.56 o 
 -29   1  10     4378.67     4549.42    675.53 o 
 -27   1  10      533.66      536.95     99.77 o 
 -25   1  10      873.24      749.22     93.46 o 
 -23   1  10     6734.31     6578.08    294.08 o 
 -21   1  10    17196.79    17398.40    404.20 o 
 -19   1  10     4974.28     4857.30    238.27 o 
 -17   1  10     2402.49     2449.41    164.99 o 
 -15   1  10    10043.00    10042.13    270.69 o 
 -13   1  10    16404.51    17278.25    359.04 o 
 -11   1  10    31913.41    33787.80    526.56 o 
  -9   1  10     3578.06     3488.24    157.75 o 
  -7   1  10     1353.68     1376.63    145.65 o 
  -5   1  10     6557.03     6018.87    215.28 o 
  -3   1  10    11896.92    11518.50    438.73 o 
  -1   1  10     2042.72     1922.59    165.99 o 
   1   1  10      453.79      442.63    129.93 o 
   3   1  10     2389.49     2273.50    202.10 o 
   5   1  10     3976.60     3801.46    328.63 o 
   7   1  10     3681.10     3669.18    555.75 o 
   9   1  10      305.76      381.97    271.49 o 
  11   1  10      145.23      148.27    349.46 o 
  13   1  10      647.84      749.27    430.51 o 
  15   1  10       44.44      181.40    323.54 o 
  17   1  10       78.26      159.71    279.45 o 
 -32   2  10      843.00      748.53    618.81 o 
 -30   2  10     1842.56     1437.45   1253.17 o 
 -28   2  10      984.82      976.42    365.68 o 
 -26   2  10      371.18      362.11    107.04 o 
 -24   2  10     6723.85     6324.64    322.02 o 
 -22   2  10     1835.32     1905.76    187.96 o 
 -20   2  10     2069.49     2238.19    161.31 o 
 -18   2  10     3217.99     3226.80    205.97 o 
 -16   2  10     4169.93     4113.08    199.02 o 
 -14   2  10    12272.30    12249.26    249.67 o 
 -12   2  10    11381.69    11303.04    254.84 o 
 -10   2  10     6699.70     6675.44    208.02 o 
  -8   2  10     8429.07     8663.85    242.19 o 
  -6   2  10     5980.29     6124.41    222.05 o 
  -4   2  10      534.47      578.64    133.67 o 
  -2   2  10     4373.97     4270.89    223.23 o 
   0   2  10     1464.32     1391.21    152.08 o 
   2   2  10     6685.77     6390.71    333.13 o 
   4   2  10     3567.18     3703.30    355.37 o 
   6   2  10     4033.51     4146.15    306.25 o 
   8   2  10     1399.87     1305.23    396.79 o 
  10   2  10     1256.87     1402.32    502.80 o 
  12   2  10      493.83      527.24    390.21 o 
  14   2  10      435.07      574.33    384.77 o 
  16   2  10      104.33      263.39    546.71 o 
 -31   3  10     1920.78     2380.34    625.82 o 
 -29   3  10     2274.24     2064.84    500.69 o 
 -27   3  10     1083.20     1133.87    220.92 o 
 -25   3  10      144.72       87.11     63.54 o 
 -23   3  10      155.84      218.39    113.87 o 
 -21   3  10     2809.87     2651.61    164.75 o 
 -19   3  10     1127.33     1149.90    143.63 o 
 -17   3  10        1.36       74.82     55.40 o 
 -15   3  10     4087.45     4105.38    191.25 o 
 -13   3  10     9086.85     9208.45    258.21 o 
 -11   3  10    14098.54    14250.64    337.17 o 
  -9   3  10     8789.16     8623.53    281.69 o 
  -7   3  10     1008.47      909.83    126.26 o 
  -5   3  10       25.92       87.57    103.35 o 
  -3   3  10        8.72       69.80     99.49 o 
  -1   3  10     5833.62     5375.78    251.36 o 
   1   3  10      748.70      573.58    133.59 o 
   3   3  10     1990.62     1831.64    230.43 o 
   5   3  10     2598.37     2614.94    294.72 o 
   7   3  10     1872.24     1897.75    506.25 o 
   9   3  10     2194.79     2353.00    634.89 o 
  11   3  10      512.88      455.02    378.32 o 
  13   3  10       10.81      122.13    318.74 o 
  15   3  10       54.24       88.53    236.87 o 
 -30   4  10     4447.94     4308.25    393.07 o 
 -28   4  10     4609.75     4652.58    552.36 o 
 -26   4  10      516.97      454.38    213.20 o 
 -24   4  10      534.17      435.17    170.79 o 
 -22   4  10     2391.34     2452.10    143.75 o 
 -20   4  10     1295.51     1269.52    107.19 o 
 -18   4  10       19.73       44.92     59.44 o 
 -16   4  10     6999.58     6716.16    263.82 o 
 -14   4  10    27053.59    27348.64    517.19 o 
 -12   4  10    33524.59    35313.17    607.41 o 
 -10   4  10    21653.56    22995.54    728.96 o 
  -8   4  10     7056.27     7158.85    252.11 o 
  -6   4  10     1029.47      957.99    144.97 o 
  -4   4  10    10294.38     9299.16    428.07 o 
  -2   4  10      301.07      216.59     98.51 o 
   0   4  10      170.96      120.10    167.02 o 
   2   4  10     2267.51     2084.81    255.22 o 
   4   4  10     8030.27     7468.61    413.33 o 
   6   4  10     8103.72     7898.77    680.38 o 
   8   4  10     2854.42     3648.67    487.34 o 
  10   4  10     1631.14     1751.04    603.00 o 
  12   4  10       32.64      153.13    297.45 o 
  14   4  10        0.67       58.63    302.86 o 
 -29   5  10      395.85      407.80    199.87 o 
 -27   5  10      328.89      228.98    323.21 o 
 -25   5  10     2122.39     1914.80    375.70 o 
 -23   5  10     4855.41     4990.32    560.42 o 
 -21   5  10     8341.68     8208.03    677.28 o 
 -19   5  10    12075.28    11558.99    351.64 o 
 -17   5  10     1027.15      871.49    132.69 o 
 -15   5  10     1058.01      980.90    121.28 o 
 -13   5  10     2996.97     3031.87    207.10 o 
 -11   5  10     1344.35     1355.91    161.39 o 
  -9   5  10      568.99      432.66    112.99 o 
  -7   5  10     2793.28     2506.77    197.65 o 
  -5   5  10     8795.91     8285.61    386.38 o 
  -3   5  10    13757.54    13926.19    635.54 o 
  -1   5  10     8399.42     9404.58    584.71 o 
   1   5  10     2477.63     2929.02    385.62 o 
   3   5  10       12.36      125.31    178.27 o 
   5   5  10      338.75      345.17    180.27 o 
   7   5  10      538.50      522.62    334.90 o 
   9   5  10        8.44       77.22    120.90 o 
  11   5  10      214.34      215.86    294.98 o 
 -26   6  10     1167.51     1010.49    317.04 o 
 -24   6  10     2287.71     1610.02    639.16 o 
 -22   6  10     2886.36     3016.91    555.82 o 
 -20   6  10     1394.20     1262.64    317.96 o 
 -18   6  10      464.92      516.94    228.60 o 
 -16   6  10      383.10      268.04    130.50 o 
 -14   6  10       12.67       47.76     78.00 o 
 -12   6  10       89.99      122.73    124.89 o 
 -10   6  10      283.32      250.45    134.51 o 
  -8   6  10     2085.16     1991.69    238.06 o 
  -6   6  10     4930.05     4442.61    324.61 o 
  -4   6  10     3357.32     3376.77    379.66 o 
  -2   6  10     1457.74     1400.55    300.96 o 
   0   6  10      419.60      405.51    189.36 o 
   2   6  10       47.84       73.85    140.47 o 
   4   6  10        6.49       72.51    170.96 o 
   6   6  10       23.78       16.29    142.75 o 
   8   6  10      202.33      117.87    117.10 o 
 -21   7  10     2089.23     2196.36    561.49 o 
 -19   7  10     3230.45     3321.27    460.72 o 
 -17   7  10     1440.58     1234.91    388.87 o 
 -15   7  10      727.20      660.97    268.58 o 
 -13   7  10      100.07      159.55    170.60 o 
 -11   7  10       73.31       83.71    167.43 o 
  -9   7  10       10.34       71.70    143.77 o 
  -7   7  10      508.05      328.21    184.18 o 
  -5   7  10     1155.19     1106.49    236.06 o 
  -3   7  10     2054.45     2188.82    315.46 o 
  -1   7  10     2417.99     2401.42    317.91 o 
   1   7  10      672.93      571.40    217.68 o 
   3   7  10      803.08      828.39    232.61 o 
   5   7  10      267.64      274.74    161.54 o 
 -16   8  10       13.51       65.05    108.97 o 
 -14   8  10      207.91      237.53    323.87 o 
 -12   8  10      309.36      185.24    132.25 o 
 -10   8  10      726.44      730.83    216.64 o 
  -8   8  10       11.65       99.16    133.85 o 
  -6   8  10      429.62      367.77    173.90 o 
  -4   8  10     1859.83     1736.62    330.63 o 
  -2   8  10     2414.58     2660.18    365.83 o 
 -31   1  11       44.38      123.27    172.66 o 
 -29   1  11      126.82      150.68    149.77 o 
 -27   1  11        1.62      132.42    219.01 o 
 -25   1  11      979.09      955.17    251.40 o 
 -23   1  11     6024.66     5913.39    426.71 o 
 -21   1  11    35740.67    37061.53   1022.41 o 
 -19   1  11    28959.81    29953.16    701.78 o 
 -17   1  11    12341.64    12435.16    323.43 o 
 -15   1  11     4221.79     4042.13    138.73 o 
 -13   1  11       88.21      104.62     66.68 o 
 -11   1  11     4637.96     4780.51    184.25 o 
  -9   1  11        6.84       81.28     93.65 o 
  -7   1  11     2974.26     2833.07    193.28 o 
  -5   1  11    11251.05    11136.79    301.23 o 
  -3   1  11    16022.44    15990.01    764.26 o 
  -1   1  11    17892.57    17818.83   1000.18 o 
   1   1  11    13496.83    12784.85    546.61 o 
   3   1  11     3519.60     3185.60    319.05 o 
   5   1  11      898.95      837.47    321.55 o 
   7   1  11        6.49       63.58    262.93 o 
   9   1  11        0.94       43.41    279.06 o 
  11   1  11       86.68      217.45    380.29 o 
  13   1  11      895.95      971.87    462.94 o 
  15   1  11      241.07      461.04    369.84 o 
 -32   2  11     1580.03     1540.00    535.54 o 
 -30   2  11     5548.80     5940.02    891.18 o 
 -28   2  11     6249.01     5998.35    515.43 o 
 -26   2  11     2786.69     2759.40    211.69 o 
 -24   2  11        4.04       66.07     82.32 o 
 -22   2  11     4984.79     5274.13    283.75 o 
 -20   2  11    10525.58    10176.11    349.63 o 
 -18   2  11     7163.78     7317.12    248.45 o 
 -16   2  11        3.56       72.46     59.95 o 
 -14   2  11     3370.71     3175.47    167.28 o 
 -12   2  11    23093.09    22967.50    421.81 o 
 -10   2  11    26636.29    27677.28    490.12 o 
  -8   2  11    11875.82    11805.01    306.79 o 
  -6   2  11      394.28      367.11    103.66 o 
  -4   2  11     3704.68     3844.34    252.76 o 
  -2   2  11     9264.34     9013.37    305.71 o 
   0   2  11     3038.85     2937.92    200.90 o 
   2   2  11      214.92      192.73    134.00 o 
   4   2  11      734.41      779.47    300.17 o 
   6   2  11     3804.96     4243.52    561.04 o 
   8   2  11     2757.56     3124.14    572.31 o 
  10   2  11     1119.99     1138.97    396.01 o 
  12   2  11      262.70      448.55    593.83 o 
  14   2  11       14.23      340.58    358.37 o 
 -31   3  11     4195.42     3472.90   1430.00 o 
 -29   3  11     8061.66     7485.54    493.81 o 
 -27   3  11     3992.18     4283.83    480.74 o 
 -25   3  11     1709.19     1431.25    190.11 o 
 -23   3  11       39.92      100.59    128.02 o 
 -21   3  11     1876.67     1637.25    152.07 o 
 -19   3  11     1534.67     1308.58    155.22 o 
 -17   3  11        3.82       67.07     76.55 o 
 -15   3  11     7552.85     7551.78    203.37 o 
 -13   3  11    17080.65    16687.24    485.35 o 
 -11   3  11    40463.38    40629.87    843.87 o 
  -9   3  11    24171.10    24613.41    530.47 o 
  -7   3  11     6683.41     7030.45    262.40 o 
  -5   3  11       92.40      212.10    141.08 o 
  -3   3  11      218.75      174.25    115.93 o 
  -1   3  11     7053.36     6411.04    361.81 o 
   1   3  11        6.29      109.88    150.41 o 
   3   3  11     1877.84     2052.56    377.91 o 
   5   3  11     3777.19     4580.79    556.51 o 
   7   3  11     5061.03     5867.60    735.55 o 
   9   3  11     5338.43     5846.62    839.35 o 
  11   3  11      644.61      660.57    345.91 o 
  13   3  11      166.96      289.42    285.53 o 
 -30   4  11        8.21      219.34    384.78 o 
 -28   4  11      130.39      147.21    152.82 o 
 -26   4  11      611.33      426.57    235.84 o 
 -24   4  11     1438.50     1263.95    243.54 o 
 -22   4  11     2259.71     1906.65    245.10 o 
 -20   4  11     2848.69     2774.05    126.84 o 
 -18   4  11     1128.96      996.89    130.54 o 
 -16   4  11      481.54      310.89     82.45 o 
 -14   4  11       95.99       87.03    108.79 o 
 -12   4  11      171.46      131.33    106.00 o 
 -10   4  11       26.89       43.42    100.17 o 
  -8   4  11     3773.43     3501.31    214.14 o 
  -6   4  11      276.85      220.51     88.69 o 
  -4   4  11     2071.28     1844.89    223.21 o 
  -2   4  11     5142.12     5472.69    506.37 o 
   0   4  11     1930.86     1676.55    325.10 o 
   2   4  11        2.09       53.10    136.76 o 
   4   4  11      132.89      160.79    157.01 o 
   6   4  11       20.11       68.05    117.00 o 
   8   4  11       36.14       68.09    174.86 o 
  10   4  11       20.31       41.41    397.93 o 
  12   4  11      279.62      164.26    288.96 o 
 -29   5  11      809.21      465.74    274.12 o 
 -27   5  11     1643.44     1698.53    332.92 o 
 -25   5  11     2156.17     1851.31    631.03 o 
 -23   5  11      183.22      232.71    367.91 o 
 -21   5  11      198.10      137.70    120.89 o 
 -19   5  11      258.80      223.81     72.32 o 
 -17   5  11       28.23       90.21     79.86 o 
 -15   5  11      718.05      643.00    114.54 o 
 -13   5  11     3734.44     3698.20    233.69 o 
 -11   5  11     4204.15     4616.79    270.39 o 
  -9   5  11     8450.10     8289.23    366.98 o 
  -7   5  11     3605.70     3720.01    254.57 o 
  -5   5  11     3597.65     3581.26    322.07 o 
  -3   5  11       29.62      139.93    216.20 o 
  -1   5  11       22.43      102.72    210.41 o 
   1   5  11       59.76       90.82    186.07 o 
   3   5  11      163.96      165.23    150.26 o 
   5   5  11      579.32      408.38    203.43 o 
   7   5  11     1129.20     1010.66    473.98 o 
   9   5  11      954.45      974.87    398.98 o 
 -26   6  11       39.75       37.25    295.38 o 
 -24   6  11     1046.02      897.08    335.32 o 
 -22   6  11     4329.11     4196.62    535.02 o 
 -20   6  11     5200.93     5471.81    575.90 o 
 -18   6  11     3745.75     3957.42    432.43 o 
 -16   6  11     5920.40     5782.52    397.48 o 
 -14   6  11       99.04      101.22    116.87 o 
 -12   6  11      676.61      632.35    130.92 o 
 -10   6  11      950.05      963.36    146.87 o 
  -8   6  11      331.88      357.73    125.58 o 
  -6   6  11      215.29      271.94    172.60 o 
  -4   6  11     4327.10     4427.32    472.90 o 
  -2   6  11     5509.52     6114.42    547.32 o 
   0   6  11     5078.04     5999.98    543.99 o 
   2   6  11     1628.12     1806.86    307.41 o 
   4   6  11      109.91      110.26    184.01 o 
   6   6  11        2.16       73.64    100.22 o 
 -21   7  11     3630.94     3244.07    514.72 o 
 -19   7  11     5711.42     5821.52    569.35 o 
 -17   7  11     1235.91     1576.69    259.82 o 
 -15   7  11        4.62       67.05    128.79 o 
 -13   7  11      982.65      954.81    227.10 o 
 -11   7  11     1614.27     1494.48    332.07 o 
  -9   7  11      295.03      303.52    165.05 o 
  -7   7  11       92.77       94.81    187.90 o 
  -5   7  11     1021.51      911.41    272.93 o 
  -3   7  11     3168.06     3087.41    340.14 o 
  -1   7  11     2558.10     2513.55    323.86 o 
   1   7  11     1872.12     2493.80    331.39 o 
   3   7  11       67.56      112.24    147.75 o 
 -12   8  11     3283.66     2984.56    358.03 o 
 -10   8  11     1663.49     1650.31    285.06 o 
  -8   8  11      849.76      668.85    207.47 o 
  -6   8  11        6.01      100.44    166.05 o 
 -32   0  12      795.84      820.84    435.40 o 
 -30   0  12      216.96      202.03    216.71 o 
 -28   0  12     2570.75     2682.74    679.72 o 
 -26   0  12     1511.14     1569.59    493.47 o 
 -24   0  12      298.06      274.78    243.89 o 
 -22   0  12    11124.14    11310.09    513.04 o 
 -20   0  12    28935.92    29931.13    848.02 o 
 -18   0  12    53419.99    57213.43   1554.28 o 
 -16   0  12    32701.94    34462.15    782.39 o 
 -14   0  12     7751.92     7338.75    319.10 o 
 -12   0  12      126.96      159.93    130.22 o 
 -10   0  12     1654.41     1593.51    221.81 o 
  -8   0  12    12984.77    12676.74   1140.38 o 
  -6   0  12       66.08      143.29    163.19 o 
  -4   0  12     9828.89     9947.07    616.58 o 
  -2   0  12    22406.63    21321.36   1353.39 o 
   0   0  12    26957.14    26991.84   3485.23 o 
   2   0  12     3853.73     3917.06    830.48 o 
   4   0  12     4143.26     4218.80    866.20 o 
   6   0  12      407.13      482.51    528.53 o 
   8   0  12      174.54      115.26    530.72 o 
  10   0  12      146.70      155.80    346.87 o 
  12   0  12      879.05      664.38    539.05 o 
  14   0  12       17.10       10.30    341.40 o 
 -33   1  12      156.61      112.85    336.14 o 
 -31   1  12      483.68      292.40    180.52 o 
 -29   1  12     2694.69     2701.63    383.23 o 
 -27   1  12     4364.83     4401.91    468.47 o 
 -25   1  12     1086.34     1170.21    351.08 o 
 -23   1  12      636.98      434.79    124.49 o 
 -21   1  12      284.66      238.78     52.87 o 
 -19   1  12     7988.92     7726.42    223.12 o 
 -17   1  12     7001.85     6929.69    239.11 o 
 -15   1  12      286.54      221.77     60.08 o 
 -13   1  12     2867.54     2780.78    166.25 o 
 -11   1  12     7824.38     8083.08    240.27 o 
  -9   1  12    12193.26    12581.48    322.06 o 
  -7   1  12     3390.54     3423.64    215.40 o 
  -5   1  12      640.31      584.91    118.33 o 
  -3   1  12      549.76      528.03    126.57 o 
  -1   1  12     2653.07     2222.17    238.39 o 
   1   1  12     2673.11     2432.21    425.84 o 
   3   1  12     1053.14     1096.45    305.57 o 
   5   1  12       15.75      132.61    382.50 o 
   7   1  12      846.14     1011.05    430.11 o 
   9   1  12     1068.97     1338.78    483.75 o 
  11   1  12      659.63      679.84    381.96 o 
  13   1  12       33.21      122.73    268.97 o 
 -32   2  12     1339.33     1555.78    476.59 o 
 -30   2  12     1046.15     1082.47    439.78 o 
 -28   2  12     3082.81     2989.34    429.51 o 
 -26   2  12     4209.35     4210.66    331.09 o 
 -24   2  12     1469.95     1381.29    128.13 o 
 -22   2  12      843.28      796.02    133.78 o 
 -20   2  12      296.72      268.18     85.85 o 
 -18   2  12     2242.59     2389.38    177.07 o 
 -16   2  12     3516.68     3687.67    127.52 o 
 -14   2  12     5456.33     5489.49    185.76 o 
 -12   2  12     8807.19     8832.88    256.67 o 
 -10   2  12     7274.95     7164.21    248.86 o 
  -8   2  12     5258.26     5179.91    245.19 o 
  -6   2  12     4512.27     4616.39    234.28 o 
  -4   2  12     1400.56     1389.57    162.36 o 
  -2   2  12     1024.46      926.23    162.30 o 
   0   2  12      743.91      721.16    182.08 o 
   2   2  12     1729.95     1690.52    420.71 o 
   4   2  12     1454.23     1548.34    450.26 o 
   6   2  12     1722.83     2011.09    524.46 o 
   8   2  12     1286.32     1163.72    381.54 o 
  10   2  12      999.05      825.53    363.73 o 
  12   2  12      270.26      376.82    336.10 o 
 -31   3  12      480.40      323.65    310.50 o 
 -29   3  12     1148.34     1090.36    619.68 o 
 -27   3  12     3023.85     3169.49    487.12 o 
 -25   3  12     3247.38     2938.27    562.96 o 
 -23   3  12     1476.28     1364.54    144.39 o 
 -21   3  12      175.99      159.46     73.73 o 
 -19   3  12     2059.97     1991.18    211.49 o 
 -17   3  12     2863.87     2862.31    123.62 o 
 -15   3  12      331.43      303.27     94.16 o 
 -13   3  12     3300.86     3027.48    183.96 o 
 -11   3  12     4728.90     4583.52    234.01 o 
  -9   3  12     8198.88     7985.45    284.83 o 
  -7   3  12     9300.47     9717.26    361.34 o 
  -5   3  12     1938.51     1942.51    209.76 o 
  -3   3  12      705.15      526.17    193.90 o 
  -1   3  12      382.79      410.05    188.99 o 
   1   3  12      321.32      184.07    164.99 o 
   3   3  12       46.01       75.26    161.84 o 
   5   3  12       19.73      127.04    155.49 o 
   7   3  12     1002.32     1178.87    354.83 o 
   9   3  12     1071.69      919.35    378.41 o 
  11   3  12      385.07      377.31    332.85 o 
 -30   4  12     4061.97     4302.94    807.03 o 
 -28   4  12     7832.37     7804.13   1023.42 o 
 -26   4  12     8219.17     8370.74    510.20 o 
 -24   4  12     2015.85     2215.33    581.21 o 
 -22   4  12       26.30       77.73     85.65 o 
 -20   4  12      967.34      888.06     99.80 o 
 -18   4  12      674.06      772.48    113.33 o 
 -16   4  12      569.91      546.03    110.97 o 
 -14   4  12      136.97      118.40     77.73 o 
 -12   4  12     8393.07     8134.94    258.52 o 
 -10   4  12    15536.91    15524.36    565.99 o 
  -8   4  12     9512.71    10146.67    449.34 o 
  -6   4  12    12788.88    12853.78    589.52 o 
  -4   4  12     2459.01     2472.91    275.27 o 
  -2   4  12      177.57      142.55    167.06 o 
   0   4  12       92.24      176.20    159.56 o 
   2   4  12      347.87      336.91    178.99 o 
   4   4  12       18.11      146.36    157.60 o 
   6   4  12     1399.81     1356.52    516.18 o 
   8   4  12     1553.59     1578.31    520.85 o 
  10   4  12     1144.56     1586.29    539.58 o 
 -29   5  12      490.62      389.16    365.94 o 
 -27   5  12      866.73      720.75    387.19 o 
 -25   5  12      207.78      218.13    176.89 o 
 -23   5  12     1432.96     1178.26    484.73 o 
 -21   5  12     6238.81     5832.54    620.31 o 
 -19   5  12    10971.86    11526.18    608.16 o 
 -17   5  12     8354.53     8417.83    419.07 o 
 -15   5  12     2068.36     2101.66    181.17 o 
 -13   5  12       38.14       83.58     92.54 o 
 -11   5  12     1890.34     1834.14    218.14 o 
  -9   5  12     2519.12     2365.40    206.08 o 
  -7   5  12      316.74      304.03    126.81 o 
  -5   5  12     1599.30     1396.50    263.58 o 
  -3   5  12     2881.37     3143.65    386.15 o 
  -1   5  12     6297.87     6376.62    730.53 o 
   1   5  12     4261.84     4481.34    498.61 o 
   3   5  12     1421.42     1361.07    280.79 o 
   5   5  12       23.12       77.84    121.65 o 
   7   5  12       26.93       57.66    133.33 o 
 -24   6  12      521.33      476.91    247.36 o 
 -22   6  12     2644.65     2666.00    399.28 o 
 -20   6  12     1054.93     1119.72    431.24 o 
 -18   6  12     1683.17     1508.46    284.28 o 
 -16   6  12     2059.20     1950.90    352.85 o 
 -14   6  12       76.84      175.52    120.85 o 
 -12   6  12      294.13      217.46    116.85 o 
 -10   6  12       33.80       68.11     95.06 o 
  -8   6  12      119.97      110.58    177.94 o 
  -6   6  12      398.94      249.10    153.48 o 
  -4   6  12     1315.63     1309.63    272.72 o 
  -2   6  12     1590.12     1723.18    344.27 o 
   0   6  12     1320.70     1295.30    260.30 o 
   2   6  12      214.58      228.19    153.31 o 
   4   6  12      401.79      381.81    232.03 o 
 -21   7  12      684.67      698.73    305.80 o 
 -19   7  12      622.95      369.04    221.10 o 
 -17   7  12     2157.57     2492.97    484.14 o 
 -15   7  12     1642.92     1709.07    380.67 o 
 -13   7  12     1193.80     1027.89    252.22 o 
 -11   7  12      337.56      276.22    172.75 o 
  -9   7  12      385.69      409.89    248.54 o 
  -7   7  12       66.43       78.81    151.93 o 
  -5   7  12      186.25      162.20    147.70 o 
  -3   7  12        0.82       26.43    145.05 o 
  -1   7  12      432.75      379.30    198.63 o 
 -33   1  13     1689.58     1777.75    520.42 o 
 -31   1  13     1709.51     1724.39    305.10 o 
 -29   1  13      182.83      115.68    152.36 o 
 -27   1  13      368.45      295.89    201.44 o 
 -25   1  13       58.19       89.95    108.71 o 
 -23   1  13     1428.50     1154.45    198.08 o 
 -21   1  13      560.87      569.38    118.49 o 
 -19   1  13    10745.91    11064.37    572.83 o 
 -17   1  13    21885.57    21675.74    455.20 o 
 -15   1  13    16419.68    17335.14    295.14 o 
 -13   1  13     6048.14     6405.18    239.74 o 
 -11   1  13     2435.33     2496.07    167.02 o 
  -9   1  13       20.83       93.08     88.32 o 
  -7   1  13      116.67      121.99     98.21 o 
  -5   1  13       68.23      161.37    103.41 o 
  -3   1  13     2210.26     2068.68    294.64 o 
  -1   1  13     4782.88     5102.59    439.59 o 
   1   1  13     7321.71     7122.16    645.51 o 
   3   1  13     6015.11     6714.12    539.77 o 
   5   1  13     1261.35     1579.22    464.38 o 
   7   1  13      437.01      426.37    357.97 o 
   9   1  13      162.51      230.56    308.52 o 
  11   1  13        6.28      144.59    289.73 o 
 -32   2  13      230.93      367.69    364.40 o 
 -30   2  13     1190.05     1089.92    497.63 o 
 -28   2  13     5422.04     5977.51    620.77 o 
 -26   2  13    10194.96    10381.96    685.11 o 
 -24   2  13     7900.22     7841.40    312.18 o 
 -22   2  13      389.24      352.12     90.60 o 
 -20   2  13     1807.37     1753.27    185.51 o 
 -18   2  13     8723.28     8722.04    275.10 o 
 -16   2  13     7575.38     7599.03    259.30 o 
 -14   2  13     3962.21     3996.73    199.41 o 
 -12   2  13      414.86      378.32     98.20 o 
 -10   2  13     6896.70     6857.65    233.96 o 
  -8   2  13    16092.04    17027.29    695.18 o 
  -6   2  13    10560.54    10679.26    465.69 o 
  -4   2  13     4885.37     4882.64    291.60 o 
  -2   2  13      227.20      276.20    214.64 o 
   0   2  13     2020.03     2058.20    466.68 o 
   2   2  13     2184.67     2204.25    419.14 o 
   4   2  13      665.61      642.31    275.26 o 
   6   2  13        2.00       73.05    331.30 o 
   8   2  13      340.54      156.67    340.08 o 
  10   2  13      821.52      850.02    360.08 o 
 -31   3  13      390.59      401.22    431.67 o 
 -29   3  13     3968.79     4121.29    824.13 o 
 -27   3  13     7954.44     7687.62    599.11 o 
 -25   3  13     7547.72     6614.23    778.45 o 
 -23   3  13     5572.54     5304.16    286.89 o 
 -21   3  13      567.34      546.96    154.35 o 
 -19   3  13      353.73      309.20    112.97 o 
 -17   3  13     3401.03     3147.74    161.79 o 
 -15   3  13       50.47       66.54     77.49 o 
 -13   3  13     2729.61     2383.02    160.65 o 
 -11   3  13     7201.81     7081.91    258.38 o 
  -9   3  13    13666.16    13590.12    388.62 o 
  -7   3  13    20439.52    20989.92   1750.69 o 
  -5   3  13      822.51     1006.22    215.29 o 
  -3   3  13     1580.33     1723.64    331.37 o 
  -1   3  13      360.39      303.57    202.21 o 
   1   3  13      364.02      284.52    197.86 o 
   3   3  13       89.96      235.29    215.56 o 
   5   3  13      888.37      861.55    338.55 o 
   7   3  13      388.76      463.79    362.75 o 
   9   3  13     1158.46     1285.78    492.32 o 
 -30   4  13       13.41       41.63    259.66 o 
 -28   4  13       47.65      196.12    413.49 o 
 -26   4  13       78.15       51.58    145.88 o 
 -24   4  13      216.65      105.62    373.61 o 
 -22   4  13      956.61      917.96    210.81 o 
 -20   4  13     2029.12     1930.60    117.10 o 
 -18   4  13     4815.81     4217.61    204.75 o 
 -16   4  13     1123.85     1006.28    144.57 o 
 -14   4  13      421.96      280.01     97.85 o 
 -12   4  13      153.43      145.76    113.55 o 
 -10   4  13       28.71       76.85    105.84 o 
  -8   4  13      684.27      571.90    184.76 o 
  -6   4  13      632.01      515.73    180.08 o 
  -4   4  13      931.33      796.52    245.79 o 
  -2   4  13     2234.15     2213.51    412.10 o 
   0   4  13      171.01      301.99    195.12 o 
   2   4  13     1492.36     1518.41    341.87 o 
   4   4  13      340.68      405.00    297.67 o 
   6   4  13       24.27       99.19    171.85 o 
   8   4  13        0.00       85.33    268.84 o 
 -27   5  13     1404.40     1496.93    516.77 o 
 -25   5  13     2600.36     2711.15    381.70 o 
 -23   5  13     2917.43     2829.17    373.77 o 
 -21   5  13     1181.47     1120.89    285.44 o 
 -19   5  13      270.81      278.48    263.93 o 
 -17   5  13       55.13      136.44     89.30 o 
 -15   5  13        1.49       54.35     74.54 o 
 -13   5  13      113.12      124.34    108.01 o 
 -11   5  13      811.29      739.21    138.05 o 
  -9   5  13     2804.96     2561.08    280.48 o 
  -7   5  13     2859.65     2935.00    468.72 o 
  -5   5  13     2342.62     2505.89    435.69 o 
  -3   5  13      820.33      974.26    295.69 o 
  -1   5  13      730.70      650.93    226.87 o 
   1   5  13      106.13      104.35    170.52 o 
   3   5  13       17.87       34.94    123.30 o 
   5   5  13        5.67       46.70    119.10 o 
 -24   6  13      423.49      423.87    239.73 o 
 -22   6  13        0.61       26.84    187.84 o 
 -20   6  13     3823.31     3461.29    436.61 o 
 -18   6  13     5175.02     5131.39    783.98 o 
 -16   6  13     6375.81     6544.16    445.38 o 
 -14   6  13     4382.33     4372.83    388.07 o 
 -12   6  13      767.41      724.06    206.89 o 
 -10   6  13      102.25      134.20    167.44 o 
  -8   6  13      438.54      412.72    200.77 o 
  -6   6  13      584.54      513.95    207.92 o 
  -4   6  13        0.14      103.48    156.89 o 
  -2   6  13      748.04      881.42    322.39 o 
   0   6  13     1654.60     1366.41    292.85 o 
   2   6  13     1828.12     1782.31    335.69 o 
 -19   7  13     2756.77     2618.51    406.32 o 
 -17   7  13     2945.17     3067.47    445.10 o 
 -15   7  13     1206.21     1197.31    317.26 o 
 -13   7  13     1350.36     1345.07    262.66 o 
 -11   7  13        1.99       85.47    167.01 o 
  -9   7  13     1341.91     1059.53    263.01 o 
  -7   7  13      366.64      330.41    181.04 o 
  -5   7  13       39.83       78.69    150.93 o 
  -3   7  13      390.14      424.98    199.44 o 
 -32   0  14     5046.62     5177.03    629.98 o 
 -30   0  14     1203.09     1244.19    402.53 o 
 -28   0  14        0.81       59.38    196.77 o 
 -26   0  14     1855.85     1677.18    484.92 o 
 -24   0  14     3853.09     3594.07    928.65 o 
 -22   0  14       30.22       55.03    166.93 o 
 -20   0  14    13699.36    12434.46    761.31 o 
 -18   0  14     8039.25     7645.91    249.23 o 
 -16   0  14    21907.40    22831.41   1772.77 o 
 -14   0  14    29385.80    32304.17   1069.18 o 
 -12   0  14     6338.87     6564.39    385.67 o 
 -10   0  14       33.77       66.32    178.85 o 
  -8   0  14       39.12       79.45    145.78 o 
  -6   0  14     1291.20     1129.11    263.54 o 
  -4   0  14       16.55       88.15    137.66 o 
  -2   0  14       39.34       67.53    152.36 o 
   0   0  14     4054.00     4789.24    547.71 o 
   2   0  14     6121.05     6099.98   1229.29 o 
   4   0  14     4227.15     4484.37    984.96 o 
   6   0  14     1942.18     2051.88    672.49 o 
   8   0  14      885.15      775.92    527.21 o 
  10   0  14        9.50      135.64    422.25 o 
 -33   1  14     1704.10     1457.61    530.50 o 
 -31   1  14      308.20      292.60    195.51 o 
 -29   1  14      116.40      129.01    169.94 o 
 -27   1  14      748.53      873.40    280.05 o 
 -25   1  14     6214.72     6107.76    444.22 o 
 -23   1  14     4534.84     4668.87    386.74 o 
 -21   1  14     2701.59     2509.68    142.75 o 
 -19   1  14      188.22      159.28     97.15 o 
 -17   1  14     3626.59     3414.49    139.93 o 
 -15   1  14     7705.00     7799.86    223.74 o 
 -13   1  14     2158.47     2215.44    169.83 o 
 -11   1  14      255.06      222.81     92.59 o 
  -9   1  14     2839.83     2682.64    218.97 o 
  -7   1  14     4451.19     4421.09    282.27 o 
  -5   1  14     4830.27     4667.01    343.26 o 
  -3   1  14     1429.12     1487.00    287.30 o 
  -1   1  14        8.69       86.62    179.45 o 
   1   1  14      447.22      517.41    284.14 o 
   3   1  14     1638.76     1539.63    472.77 o 
   5   1  14       53.54      134.77    241.96 o 
   7   1  14       22.76      105.28    297.48 o 
   9   1  14       17.09      131.79    284.76 o 
 -32   2  14      396.73      350.82    375.80 o 
 -30   2  14     1716.10     1915.36    529.84 o 
 -28   2  14     1750.27     1534.78    293.06 o 
 -26   2  14     2458.09     2097.94    288.96 o 
 -24   2  14     1888.38     1809.55    216.61 o 
 -22   2  14     1839.34     1808.50    166.89 o 
 -20   2  14     1093.99      946.99    127.76 o 
 -18   2  14      857.19      819.30     78.46 o 
 -16   2  14     1373.22     1356.70    136.79 o 
 -14   2  14     1543.70     1523.87    132.64 o 
 -12   2  14     3723.81     3665.36    189.56 o 
 -10   2  14     3847.42     3805.23    233.73 o 
  -8   2  14     5324.29     5188.09    297.05 o 
  -6   2  14     2214.00     2113.35    251.17 o 
  -4   2  14     1298.37     1439.70    310.44 o 
  -2   2  14      352.63      318.09    166.56 o 
   0   2  14      830.27      762.08    315.48 o 
   2   2  14      753.11      692.32    301.81 o 
   4   2  14      639.61      553.36    273.55 o 
   6   2  14      499.88      361.12    294.94 o 
   8   2  14      571.67      575.99    317.33 o 
 -31   3  14      288.81      178.59    288.59 o 
 -29   3  14      100.15      141.12    434.74 o 
 -27   3  14     2045.30     2346.16    709.52 o 
 -25   3  14     2702.95     2677.64    303.11 o 
 -23   3  14     2531.22     2291.72    254.42 o 
 -21   3  14     1747.96     1785.58    187.71 o 
 -19   3  14      142.57      121.62     37.99 o 
 -17   3  14       25.16       88.76     73.45 o 
 -15   3  14      645.76      714.01    106.09 o 
 -13   3  14      768.12      768.79    116.64 o 
 -11   3  14       10.90       42.87    107.21 o 
  -9   3  14     1907.67     1655.97    181.08 o 
  -7   3  14     2264.35     2429.83    282.61 o 
  -5   3  14      647.47      749.73    247.59 o 
  -3   3  14     1475.45     1584.65    308.55 o 
  -1   3  14     1101.47      982.24    259.05 o 
   1   3  14        1.45       90.88    174.58 o 
   3   3  14       29.41       87.12    174.91 o 
   5   3  14        0.97       70.59    153.99 o 
   7   3  14        7.62       43.44    221.65 o 
 -30   4  14      116.20       47.99    236.65 o 
 -28   4  14      953.59      865.54    415.46 o 
 -26   4  14     5205.66     5062.87    482.08 o 
 -24   4  14     9847.83     9842.25    543.85 o 
 -22   4  14     7803.23     8281.27    794.11 o 
 -20   4  14     1611.86     1277.55    181.31 o 
 -18   4  14      602.48      460.50     90.38 o 
 -16   4  14     1451.81     1314.30    147.41 o 
 -14   4  14     1458.70     1486.11    161.88 o 
 -12   4  14      213.36      182.11    160.51 o 
 -10   4  14     2971.93     2747.89    294.59 o 
  -8   4  14     7480.42     7346.44    468.20 o 
  -6   4  14     7759.53     9735.03    764.39 o 
  -4   4  14    10518.07    11098.07    847.99 o 
  -2   4  14     1148.06     1328.74    308.05 o 
   0   4  14      137.44      161.91    208.71 o 
   2   4  14       52.30       82.17     99.24 o 
   4   4  14       83.76      166.33    206.67 o 
   6   4  14       32.66       78.22    133.50 o 
 -27   5  14      337.80      190.86    287.71 o 
 -25   5  14      616.78      657.95    236.84 o 
 -23   5  14      406.25      388.69    200.22 o 
 -21   5  14       82.29       85.68    139.33 o 
 -19   5  14     1601.67     1307.44    311.55 o 
 -17   5  14     5514.14     4986.49    425.27 o 
 -15   5  14     7046.27     6864.68    460.00 o 
 -13   5  14     3386.15     3090.61    321.31 o 
 -11   5  14      579.32      471.12    150.57 o 
  -9   5  14       80.12       89.46    176.43 o 
  -7   5  14      863.21      680.22    254.77 o 
  -5   5  14      144.87      146.23    176.49 o 
  -3   5  14       90.03       78.89    143.94 o 
  -1   5  14      524.98      276.75    307.87 o 
   1   5  14     1167.03     1066.34    302.21 o 
   3   5  14     1020.04      926.02    366.10 o 
 -22   6  14       16.73      177.21    230.70 o 
 -20   6  14     1734.84     1786.04    381.53 o 
 -18   6  14     1728.23     1696.67    355.59 o 
 -16   6  14     1572.72     1373.65    257.64 o 
 -14   6  14     1085.26      950.73    234.80 o 
 -12   6  14      294.24        7.67    271.49 o 
 -10   6  14        1.06      110.02    179.91 o 
  -8   6  14        0.44       41.64    171.26 o 
  -6   6  14       17.77       76.89    184.16 o 
  -4   6  14      103.82      135.78    186.77 o 
  -2   6  14      215.67      226.15    188.81 o 
 -15   7  14     1245.08     1126.49    293.92 o 
 -13   7  14     2090.63     1893.27    321.51 o 
 -11   7  14     1416.44     1309.34    269.10 o 
  -9   7  14      972.18      822.56    240.92 o 
 -33   1  15     4238.89     4272.26    744.80 o 
 -31   1  15     3776.38     3602.45    510.62 o 
 -29   1  15     2474.42     2578.84    384.42 o 
 -27   1  15     1386.30     1348.03    345.48 o 
 -25   1  15      150.41      154.13    158.34 o 
 -23   1  15      620.63      566.32    165.46 o 
 -21   1  15       32.90       38.32     45.07 o 
 -19   1  15      798.16      692.34     60.81 o 
 -17   1  15     5606.89     5740.02    288.11 o 
 -15   1  15    11022.47    11696.05    588.66 o 
 -13   1  15    11227.17    11911.24    445.64 o 
 -11   1  15     8357.93     8930.59    403.28 o 
  -9   1  15     1981.59     2009.53    229.15 o 
  -7   1  15       10.34       53.30     87.97 o 
  -5   1  15       26.68      152.57    175.35 o 
  -3   1  15       27.94       60.56    100.29 o 
  -1   1  15      463.08      433.86    260.27 o 
   1   1  15      432.22      508.54    276.77 o 
   3   1  15     1303.82     1312.33    388.80 o 
   5   1  15     1623.30     1472.76    419.23 o 
   7   1  15      901.79     1216.88    472.14 o 
 -32   2  15     1346.46     1641.68    574.76 o 
 -30   2  15     1059.25     1244.84    546.50 o 
 -28   2  15       45.57       40.62    130.35 o 
 -26   2  15     2021.54     1972.54    326.94 o 
 -24   2  15     6952.79     6654.81    479.67 o 
 -22   2  15     7851.73     7709.27    424.42 o 
 -20   2  15     2317.43     2303.12    189.70 o 
 -18   2  15        0.41       66.75     55.19 o 
 -16   2  15     2350.80     2432.15    160.58 o 
 -14   2  15     4682.71     4912.32    247.01 o 
 -12   2  15     2335.01     2467.73    186.10 o 
 -10   2  15       28.86      105.43    111.20 o 
  -8   2  15     1341.96     1386.95    195.56 o 
  -6   2  15     3105.52     3231.22    300.50 o 
  -4   2  15     5690.56     5493.81    491.44 o 
  -2   2  15      995.75     1065.46    318.22 o 
   0   2  15      172.65      214.87    311.61 o 
   2   2  15      123.37      182.15    201.11 o 
   4   2  15      494.74      435.46    304.81 o 
   6   2  15      498.21      442.86    299.84 o 
 -31   3  15       39.18      124.46    303.27 o 
 -29   3  15       54.55       93.57    438.69 o 
 -27   3  15     3169.96     3316.44    758.61 o 
 -25   3  15     5392.17     4736.67    367.25 o 
 -23   3  15     8140.46     7813.49    403.41 o 
 -21   3  15     5803.97     5770.66    443.50 o 
 -19   3  15     2447.38     2550.45    150.41 o 
 -17   3  15      462.18      405.55     87.06 o 
 -15   3  15     1837.89     1647.43    161.23 o 
 -13   3  15      539.61      468.04    117.02 o 
 -11   3  15      129.70      184.28    105.01 o 
  -9   3  15      511.27      552.50    171.09 o 
  -7   3  15     3623.16     3837.41    400.04 o 
  -5   3  15    11815.15    12233.30    668.91 o 
  -3   3  15     2259.63     2633.30    381.06 o 
  -1   3  15     1534.42     1644.99    306.02 o 
   1   3  15      259.48      221.99    194.50 o 
   3   3  15        1.72       84.96    149.70 o 
   5   3  15       31.49      109.19    176.72 o 
 -28   4  15        0.03       90.06    262.29 o 
 -26   4  15        1.83      133.88    298.45 o 
 -24   4  15       13.86       66.42    164.57 o 
 -22   4  15      315.47      312.96    208.15 o 
 -20   4  15      381.36      231.30    117.21 o 
 -18   4  15     1099.93      935.16    132.97 o 
 -16   4  15     1314.15     1131.38    175.73 o 
 -14   4  15     2576.12     2126.27    267.09 o 
 -12   4  15      425.08      309.57    144.06 o 
 -10   4  15       56.23       59.11    121.36 o 
  -8   4  15       11.44      107.24    202.78 o 
  -6   4  15      434.52      434.55    290.98 o 
  -4   4  15      243.45      128.70    171.23 o 
  -2   4  15      400.55      348.82    211.37 o 
   0   4  15      498.72      408.41    229.01 o 
   2   4  15      463.71      388.65    186.49 o 
 -25   5  15      738.73      667.60    319.07 o 
 -23   5  15     1611.33     1690.30    298.14 o 
 -21   5  15     2384.15     2804.44    518.00 o 
 -19   5  15     2696.73     2631.74    408.27 o 
 -17   5  15      984.58      737.56    266.15 o 
 -15   5  15      106.44      155.87    149.16 o 
 -13   5  15      212.48      160.77    163.11 o 
 -11   5  15       45.74      108.79    183.78 o 
  -9   5  15      115.87      128.04    126.52 o 
  -7   5  15      678.48      704.21    254.11 o 
  -5   5  15     1083.81     1191.13    370.36 o 
  -3   5  15     1412.66     1507.51    383.87 o 
  -1   5  15     1082.17      966.72    252.10 o 
 -20   6  15       66.79      244.40    258.79 o 
 -18   6  15      611.86      292.66    198.44 o 
 -16   6  15     1859.36     1931.37    356.69 o 
 -14   6  15     3152.78     3204.38    552.50 o 
 -12   6  15     2309.78     2230.54    447.16 o 
 -10   6  15     1464.37     1534.84    371.65 o 
  -8   6  15      308.82      234.87    172.94 o 
  -6   6  15       37.70      147.04    162.17 o 
  -4   6  15      191.78      174.67    150.08 o 
 -32   0  16     4319.88     3947.08    657.59 o 
 -30   0  16     8381.89     7900.52    730.34 o 
 -28   0  16     4024.06     4085.35    609.82 o 
 -26   0  16      849.70      820.40    402.31 o 
 -24   0  16     2452.01     1850.72    540.14 o 
 -22   0  16     3545.23     4444.27    856.99 o 
 -20   0  16     2745.97     2659.62    284.19 o 
 -18   0  16      211.93      149.42     82.41 o 
 -16   0  16     4456.93     4608.64    312.95 o 
 -14   0  16     6336.54     7125.76    440.74 o 
 -12   0  16    16051.73    16795.96   1281.51 o 
 -10   0  16     7354.31     7739.71    673.07 o 
  -8   0  16     3530.62     3328.41    465.42 o 
  -6   0  16      113.62      146.26    180.78 o 
  -4   0  16      117.62      150.27    203.27 o 
  -2   0  16      106.31      143.27    182.57 o 
   0   0  16       17.81        1.10    280.04 o 
   2   0  16     1038.83     1095.62    642.69 o 
   4   0  16      942.91     1035.14    543.65 o 
 -31   1  16     1490.33     1611.09    357.60 o 
 -29   1  16     1032.77     1092.12    331.43 o 
 -27   1  16        0.36       44.73    172.10 o 
 -25   1  16     1455.96     1330.57    277.98 o 
 -23   1  16     4099.44     3939.91    528.44 o 
 -21   1  16     3518.13     3469.28    235.61 o 
 -19   1  16     1782.12     1801.72    145.06 o 
 -17   1  16       28.12       55.29     66.75 o 
 -15   1  16     1092.16     1094.54    136.99 o 
 -13   1  16     2219.90     2221.56    209.43 o 
 -11   1  16     2941.38     2953.42    315.78 o 
  -9   1  16      115.37      117.28     83.27 o 
  -7   1  16      713.38      589.55    224.01 o 
  -5   1  16     1803.39     1993.28    341.70 o 
  -3   1  16     1448.56     1419.51    392.61 o 
  -1   1  16      130.33      175.34    206.86 o 
   1   1  16      133.21      147.62    224.54 o 
   3   1  16        7.16      105.54    273.82 o 
   5   1  16      218.72      223.58    283.10 o 
 -30   2  16      396.54      321.89    296.26 o 
 -28   2  16     1287.21     1208.07    277.20 o 
 -26   2  16     1478.79     1403.86    305.03 o 
 -24   2  16     1619.01     1622.92    328.49 o 
 -22   2  16     1839.08     1868.94    269.31 o 
 -20   2  16     1141.01     1100.01    214.88 o 
 -18   2  16     1470.81     1475.57    148.80 o 
 -16   2  16     1109.20     1079.22    153.15 o 
 -14   2  16      928.81      985.39    146.42 o 
 -12   2  16      725.62      734.48    164.16 o 
 -10   2  16     1447.96     1341.03    192.88 o 
  -8   2  16     1107.81     1154.68    240.58 o 
  -6   2  16      819.68      869.92    240.70 o 
  -4   2  16      609.36      647.78    250.74 o 
  -2   2  16     2247.48     2213.86    483.79 o 
   0   2  16      689.08      560.49    273.52 o 
   2   2  16      180.68      210.16    200.82 o 
   4   2  16      254.70      310.22    264.50 o 
 -29   3  16       36.14       85.68    289.46 o 
 -27   3  16       16.42      154.48    365.06 o 
 -25   3  16      126.35      139.94    126.60 o 
 -23   3  16     1134.99     1237.26    259.10 o 
 -21   3  16     2119.24     2309.06    292.67 o 
 -19   3  16     3468.47     3461.04    410.40 o 
 -17   3  16     1317.88     1293.90    173.18 o 
 -15   3  16        0.04       80.95     91.62 o 
 -13   3  16      412.43      387.95    126.31 o 
 -11   3  16      122.86      149.30     94.92 o 
  -9   3  16      896.73      849.93    179.42 o 
  -7   3  16       52.88      106.52    202.33 o 
  -5   3  16     1101.42     1102.44    288.09 o 
  -3   3  16     1207.38     1229.91    291.78 o 
  -1   3  16      736.80      715.22    285.33 o 
   1   3  16      516.86      418.18    264.82 o 
   3   3  16       28.40       39.96    132.75 o 
 -28   4  16       67.06      104.30    262.07 o 
 -26   4  16      330.12      202.91    458.63 o 
 -24   4  16     4078.97     3842.14    381.22 o 
 -22   4  16     6221.01     7175.33    575.42 o 
 -20   4  16     5927.33     6300.36    536.25 o 
 -18   4  16     1900.95     2353.69    421.40 o 
 -16   4  16       62.73      124.35    168.18 o 
 -14   4  16        2.72       69.08    144.72 o 
 -12   4  16      396.81      386.66    154.69 o 
 -10   4  16      297.72      243.17    217.16 o 
  -8   4  16      737.77      556.57    183.60 o 
  -6   4  16     1283.67     1239.47    291.36 o 
  -4   4  16     1210.15     1321.79    280.43 o 
  -2   4  16     2542.05     2581.02    336.01 o 
   0   4  16     1023.46      929.17    300.69 o 
 -23   5  16      288.11      128.21    186.77 o 
 -21   5  16      434.50      317.73    411.52 o 
 -19   5  16       49.75       49.58    162.21 o 
 -17   5  16      289.64      183.46    165.68 o 
 -15   5  16     2803.77     2660.56    556.19 o 
 -13   5  16     3141.25     3386.50    371.79 o 
 -11   5  16     2704.73     3002.77    342.81 o 
  -9   5  16     1152.41     1392.23    304.96 o 
  -7   5  16       80.81      124.93    195.33 o 
  -5   5  16      181.23      296.18    273.36 o 
  -3   5  16       53.27      110.91    157.05 o 
 -16   6  16      986.42      717.63    265.89 o 
 -14   6  16     1289.16     1193.18    303.04 o 
 -12   6  16     1722.21     1340.12    337.13 o 
 -10   6  16       79.13      165.53    206.55 o 
 -31   1  17     2032.90     2036.80    384.60 o 
 -29   1  17     3583.65     3288.06    381.35 o 
 -27   1  17     2599.86     2823.87    393.61 o 
 -25   1  17     1383.86     1285.27    294.74 o 
 -23   1  17       67.51      178.10    189.96 o 
 -21   1  17      339.33      183.20    118.41 o 
 -19   1  17       25.55       83.66     97.40 o 
 -17   1  17        6.58       47.26     55.85 o 
 -15   1  17     1379.26     1249.45    161.78 o 
 -13   1  17     4202.44     4297.10    361.07 o 
 -11   1  17     3433.38     3648.38    321.70 o 
  -9   1  17     4661.25     5156.65    486.21 o 
  -7   1  17     2392.39     2522.72    399.28 o 
  -5   1  17      212.36      169.01    169.52 o 
  -3   1  17        6.68       48.26    151.50 o 
  -1   1  17       22.07       60.49    151.45 o 
   1   1  17      208.76      141.98    212.13 o 
 -30   2  17     1876.27     1741.60    526.56 o 
 -28   2  17     1263.31     1159.71    280.26 o 
 -26   2  17      482.73      468.60    223.65 o 
 -24   2  17       76.38      131.78    215.54 o 
 -22   2  17     3234.29     3157.29    327.27 o 
 -20   2  17     7130.40     7680.54    582.68 o 
 -18   2  17     3490.95     3514.43    313.59 o 
 -16   2  17      621.50      762.91    178.48 o 
 -14   2  17       23.57       63.04     76.33 o 
 -12   2  17     1845.75     1820.62    273.82 o 
 -10   2  17     1890.27     1986.15    255.84 o 
  -8   2  17       90.54      151.31    166.59 o 
  -6   2  17       75.09      130.69    180.89 o 
  -4   2  17      277.76      299.27    226.41 o 
  -2   2  17     1979.32     1797.83    409.84 o 
   0   2  17      897.93      874.68    336.03 o 
 -29   3  17      352.55      203.79    302.39 o 
 -27   3  17       52.80      150.98    249.80 o 
 -25   3  17      889.81      660.52    343.99 o 
 -23   3  17     3323.61     3092.15    477.67 o 
 -21   3  17     6803.62     6899.39    448.83 o 
 -19   3  17     3377.34     3544.11    352.32 o 
 -17   3  17     2156.06     2465.03    264.83 o 
 -15   3  17      526.57      460.29    186.20 o 
 -13   3  17       77.58      113.42    211.16 o 
 -11   3  17      579.92      501.86    188.05 o 
  -9   3  17      192.12       91.59    177.98 o 
  -7   3  17      104.54      178.87    192.26 o 
  -5   3  17     1919.30     1882.88    311.60 o 
  -3   3  17     1338.56     1290.65    344.41 o 
  -1   3  17     1374.89     1368.16    377.07 o 
 -26   4  17      236.05      154.70    288.37 o 
 -24   4  17        3.83       89.18    283.33 o 
 -22   4  17       36.63       48.77    120.77 o 
 -20   4  17        4.76       14.42    137.14 o 
 -18   4  17      124.87      130.09    199.89 o 
 -16   4  17     1047.04      871.29    215.36 o 
 -14   4  17      564.81      592.15    202.54 o 
 -12   4  17     1145.46     1051.79    267.78 o 
 -10   4  17      781.13      730.70    228.95 o 
  -8   4  17       32.58       97.60    208.36 o 
  -6   4  17        0.81       35.60    164.14 o 
  -4   4  17       59.41      131.49    154.18 o 
 -21   5  17      849.36      690.66    262.48 o 
 -19   5  17     1581.56     1431.56    314.21 o 
 -17   5  17     1214.49     1323.84    309.58 o 
 -15   5  17      583.79      741.50    279.56 o 
 -13   5  17      179.43      175.93    253.32 o 
 -11   5  17       66.07      102.22    191.33 o 
  -9   5  17        1.40       82.80    194.84 o 
  -7   5  17        1.89      117.02    207.21 o 
 -30   0  18     2433.42     2453.75    586.16 o 
 -28   0  18     8397.40     9948.01   1005.78 o 
 -26   0  18     6128.18     7843.77    941.14 o 
 -24   0  18     1221.77     1384.43    456.22 o 
 -22   0  18      140.27      223.94    236.00 o 
 -20   0  18      773.15      733.19    373.39 o 
 -18   0  18      891.40      977.90    233.18 o 
 -16   0  18       14.07       58.52    165.51 o 
 -14   0  18      663.83      513.92    206.31 o 
 -12   0  18     3799.72     4365.81    691.41 o 
 -10   0  18     5282.46     5657.30    619.12 o 
  -8   0  18     3833.52     4520.98    586.84 o 
  -6   0  18     1765.02     2031.10    594.31 o 
  -4   0  18      326.19      256.08    227.62 o 
  -2   0  18        7.24      121.18    381.50 o 
 -29   1  18      839.00      719.99    290.02 o 
 -27   1  18     1068.01     1028.78    294.30 o 
 -25   1  18      194.16      213.94    207.06 o 
 -23   1  18      383.53      288.33    257.85 o 
 -21   1  18       53.98      101.88    225.33 o 
 -19   1  18     1708.80     1714.71    237.37 o 
 -17   1  18     1860.09     2165.76    248.30 o 
 -15   1  18      286.77      372.69    160.71 o 
 -13   1  18       63.85       60.96     83.80 o 
 -11   1  18       69.73      104.76    138.82 o 
  -9   1  18      603.54      563.40    205.14 o 
  -7   1  18      204.71      243.43    157.20 o 
  -5   1  18       32.54       78.12    185.52 o 
  -3   1  18      109.38      143.03    177.42 o 
  -1   1  18      215.35      347.43    325.35 o 
 -28   2  18      176.26      237.56    191.14 o 
 -26   2  18      416.07      514.31    293.15 o 
 -24   2  18      353.41      499.96    260.64 o 
 -22   2  18     1750.29     1832.41    573.32 o 
 -20   2  18     1934.66     1829.61    323.39 o 
 -18   2  18     2207.63     2300.47    367.20 o 
 -16   2  18      546.07      531.67    200.27 o 
 -14   2  18      355.00      292.27    158.10 o 
 -12   2  18      235.91      224.54    148.29 o 
 -10   2  18      372.92      420.35    209.25 o 
  -8   2  18        9.93       80.42    160.35 o 
  -6   2  18     1538.39     1442.31    376.25 o 
  -4   2  18     1069.71      969.67    322.11 o 
  -2   2  18      407.07      369.87    223.34 o 
 -27   3  18      444.03      379.52    381.50 o 
 -25   3  18      183.40      130.96    137.05 o 
 -23   3  18       41.25       39.70    129.33 o 
 -21   3  18      757.05      757.73    220.97 o 
 -19   3  18      855.06     1061.80    261.04 o 
 -17   3  18     1322.82     1753.03    403.12 o 
 -15   3  18     1072.97     1094.71    223.06 o 
 -13   3  18       88.95      139.42    202.58 o 
 -11   3  18       11.35       68.43    135.20 o 
  -9   3  18       48.49      124.22    185.33 o 
  -7   3  18      152.72      153.35    170.86 o 
  -5   3  18       41.82       61.75    156.16 o 
 -22   4  18      789.71      707.77    491.93 o 
 -20   4  18     2665.18     2908.32    382.86 o 
 -18   4  18     5069.38     5130.81    471.79 o 
 -16   4  18     2687.07     2870.18    471.52 o 
 -14   4  18      474.15      604.54    215.51 o 
 -12   4  18        4.86       40.79    134.49 o 
 -10   4  18       80.40      178.70    201.62 o 
  -8   4  18      151.78      141.18    152.60 o 
 -27   1  19     2362.37     2651.74    551.54 o 
 -25   1  19     4111.35     4571.57    811.09 o 
 -23   1  19     2487.42     2544.69    396.10 o 
 -21   1  19       75.26      141.56    195.46 o 
 -19   1  19       80.76       50.75    105.56 o 
 -17   1  19       15.07       75.91    102.66 o 
 -15   1  19        2.55       79.75    107.18 o 
 -13   1  19      167.87      188.63    144.50 o 
 -11   1  19     1065.09     1142.52    268.78 o 
  -9   1  19     1102.55     1095.48    326.27 o 
  -7   1  19     1726.06     1792.29    352.80 o 
  -5   1  19      389.46      362.55    220.33 o 
 -26   2  19     1308.30     1054.71    367.23 o 
 -24   2  19      432.72      489.76    238.98 o 
 -22   2  19       49.23      128.40    170.39 o 
 -20   2  19      856.97      779.81    353.29 o 
 -18   2  19     2748.54     2633.78    376.39 o 
 -16   2  19     1727.18     2000.27    321.24 o 
 -14   2  19      684.61      852.04    216.32 o 
 -12   2  19      128.34      143.77    157.42 o 
 -10   2  19      456.31      349.80    257.75 o 
  -8   2  19      922.85      831.63    270.33 o 
  -6   2  19        5.88      133.90    164.55 o 
 -23   3  19       45.71       62.01    236.87 o 
 -21   3  19      569.18      738.95    392.18 o 
 -19   3  19     2362.57     2591.59    423.76 o 
 -17   3  19     2814.19     3325.21    443.35 o 
 -15   3  19     2163.28     2342.81    371.53 o 
 -13   3  19      680.28      670.81    230.82 o 
 -11   3  19       88.66      136.88    176.14 o 
  -9   3  19        0.60       44.48    130.19 o 
 -24   0  20     2525.69     2978.33    576.52 o 
 -22   0  20     2924.01     3067.96    606.10 o 
 -20   0  20      699.89      525.90    272.37 o 
 -18   0  20        5.56       22.13    177.93 o 
 -16   0  20      142.20      227.45    315.98 o 
 -14   0  20       11.70       69.22    194.61 o 
 -12   0  20       51.12      108.88    164.14 o 
 -10   0  20      675.14      645.25    333.50 o 
 -23   1  20      877.98      714.69    243.33 o 
 -21   1  20        0.42       68.53    151.45 o 
 -19   1  20      187.17      254.45    209.13 o 
 -17   1  20      513.84      408.65    288.40 o 
 -15   1  20     1499.96     1308.91    299.96 o 
 -13   1  20      338.87      336.05    170.80 o 
 -11   1  20       45.79      110.96    125.04 o 
  -9   1  20       56.05       90.61    192.29 o 
 -22   2  20      911.16     1095.80    518.98 o 
 -20   2  20     1202.94     1142.25    376.34 o 
 -18   2  20      171.23      177.71    280.92 o 
 -16   2  20      592.17      672.25    239.00 o 
 -14   2  20      702.32      791.43    232.17 o 
 -12   2  20       26.73      142.76    179.70 o 
                                                 
